# Supplementary material for: Comparative Transcriptomics Reveals Discrete Survival Responses of S. aureus and S. epidermidis to Sapienic Acid
Source: Front Microbiol. 2017 Jan 25;8:33. doi: 10.3389/fmicb.2017.00033 (PMC5263133; doi:10.3389/fmicb.2017.00033)
Supplement: Supplementary file 1 [file Table_1.xlsx]

## Sheet: Figure_legend
Supplimentary Table 1: Differentially expressed genes in S. aureus Newman and S. epidermidis Tü3298 in response to sapienic acid challenge. Tables show the genes significantly (false discovery rate <0.05) differentially expressed in S. aureus Newman (a) and S. epidermidis Tü3298 (b) complete with false discovery rates and RPKM values for each replicate. The differential expression of genes homolo…

## Sheet: a) S.aureus_Newman
Gene_name	Annotation	Log_fold_change	fold_change	log_counts_per_million	False_discovery_rate	P-value	FPKM_control_1	FPKM_control_2	FPKM_control_3	FPKM_sapienic_1	FPKM_sapienic_2	FPKM_sapienic_3
pryR	pyrimidine operon regulatory protein	-4.25233	0.0524714	7.23773	4.73346410762727e-26	3.6925240066929e-28	644.334	332.976	640.737	21.8912	17.643	60.7811
NWMN_2469	immunodominant antigen A	-3.39132	0.0953039	9.83093	2.88287449911321e-21	3.31980347223289e-23	2471.69	1576.3	3018.23	225.977	211.199	292.016
pyrP	uracil permease	-3.32466	0.0998105	7.06871	1.51515854954834e-14	5.40323999838933e-16	176.899	103.883	269.189	15.7542	8.23875	42.3056
NWMN_1352	conserved hypothetical membrane protein	-3.27907	0.103015	6.3266	6.44233056880898e-15	2.17775661872815e-16	105.18	102.68	111.845	7.90107	5.42643	26.3385
NWMN_1739	conserved hypothetical protein, contains DNA binding domains	-3.27581	0.103248	7.85538	1.06540464929077e-22	1.14772417642765e-24	1001.15	642.354	1050.63	113.617	71.5906	115.248
NWMN_tRNA27	tRNA-Gln	-3.2532	0.104879	-0.236394	0.000554078	0.000135226	23.0824	19.7992	21.6361	3.08522	1.11928	3.01269
NWMN_2199	secretory antigen precursor SsaA	-3.20535	0.108416	8.38357	1.64647364162176e-14	5.99384906682512e-16	819.046	300.978	1097.36	68.2884	59.2306	150.503
nupC	pyrimidine nucleoside transport protein	-3.12789	0.114396	8.55891	2.00578124655171e-19	3.20388534924679e-21	643.296	547.934	468.743	86.3992	40.52	76.9972
NWMN_2412	ABC transporter, ATP-binding protein	-3.08025	0.118237	7.31985	9.65638214625397e-19	1.72179176456237e-20	302.757	553.468	360.143	44.8082	29.9581	88.1764
NWMN_2413	conserved hypothetical protein, similar to ABC-2 family transporter proteins	-3.06085	0.119837	6.42652	7.92754552633096e-18	1.59022087080933e-19	176.697	262.937	152.806	25.0817	16.8227	35.9048
NWMN_0163	conserved hypothetical protein, similar to pyruvate formate-lyase 1-activating enzyme	-3.01993	0.123285	6.55019	2.48019506181835e-05	4.44997850987468e-06	44.6902	582.916	27.15	22.2435	15.4728	52.2711
pyrB	aspartate carbamoyltransferase catalytic subunit	-3.00659	0.12443	7.17552	2.9431487913308e-15	9.07434434177031e-17	259.336	158.784	449.538	39.7821	32.3378	44.7346
NWMN_0049	conserved hypothetical protein, similar to Na+/phosphate symporter NptA	-3.0055	0.124525	9.40903	1.96571102920621e-19	3.06685970381355e-21	843.725	581.451	730.906	94.7423	77.3238	118.755
pflB	formate acetyltransferase	-2.92125	0.132013	7.91026	3.60783423379565e-06	5.61546264472651e-07	70.2698	442.523	41.4096	14.1391	9.7172	63.7232
NWMN_0944	conserved hypothetical protein, similar to ABC transporter ATP-binding protein	-2.74637	0.149025	9.20186	0.000602106	0.00014829	1957.03	130.24	117.887	47.826	212.636	58.2116
NWMN_2304	conserved hypothetical membrane protein	-2.7338	0.15033	2.02954	0.00168833	0.000463476	39.0203	48.9807	26.904	4.81429	3.71146	11.1652
NWMN_0945	conserved hypothetical protein, similar to ABC-type thiamine/hydroxymethylpyrimidine transport system permease component	-2.72849	0.150884	8.40824	0.000603943	0.00014964	2742.88	188.486	160.797	66.9215	301.844	84.0723
NWMN_2185	iron compound ABC transporter, iron compound-binding protein	-2.72017	0.151756	9.28981	2.69960271763477e-16	7.32061658199623e-18	1329.75	950.166	1275.42	209.642	147.735	223.265
NWMN_0904	conserved hypothetical membrane protein	-2.69098	0.154858	6.70045	7.0597169272558e-17	1.62593777670825e-18	662.411	620.585	565.137	112.547	80.9762	110.085
NWMN_0907	conserved hypothetical membrane protein	-2.64015	0.160412	7.96616	1.22739630969856e-18	2.23411661126409e-20	1214.97	1107.44	1073.69	197.746	158.306	227.66
NWMN_0982	conserved hypothetical membrane protein	-2.61976	0.162695	8.57072	1.2084488684551e-16	2.96276468491963e-18	1342.67	1578.67	1296.35	265.458	188.933	276.656
sirA	siderophore compound ABC transporter binding protein	-2.59242	0.165808	6.43543	7.46209090563111e-13	3.43721869352993e-14	154.355	124.081	160.808	21.3456	15.341	47.5455
NWMN_0429	N-acetylmuramoyl-L-alanine amidase aaa precursor	-2.59	0.166086	8.64992	2.70264352865228e-14	1.01399330012585e-15	646.656	476.083	904.162	98.5072	101.355	173.741
pabA	para-aminobenzoate synthase component II	-2.58718	0.166411	6.97055	1.69888077523717e-14	6.24774133538186e-16	367.188	300.079	405.98	75.2332	38.3944	82.0614
NWMN_2468	acetyltransferase, GNAT family protein	-2.5841	0.166767	6.01844	2.57092443645135e-09	2.28250720769641e-10	238.374	176.14	250.355	27.6057	20.9258	83.6098
sarH1	staphylococcal accessory regulator A homolog	-2.54367	0.171506	8.91769	1.8946654518729e-16	4.85631189373068e-18	1008.84	1099.91	1046.28	180.66	160.833	242.706
glcA	glucose-specific PTS transporter protein IIABC component	-2.54357	0.171518	10.6743	1.9262580021556e-15	5.72439227980862e-17	1358.16	1498.88	1201.52	254.345	212.682	268.866
ldh1	L-lactate dehydrogenase	-2.53259	0.172828	10.8647	1.58135544168589e-06	2.26747102708303e-07	1953.99	7089.78	990.882	384.047	833.507	487.561
NWMN_tRNA04	tRNA-Thr	-2.52413	0.173844	0.94208	0.00381869	0.00116178	53.111	39.5247	43.338	8.62004	8.82989	6.6844
NWMN_0118	conserved hypothetical protein	-2.47486	0.179884	5.91273	1.22636475213186e-07	1.46234429953317e-08	119.121	126.648	144.268	18.662	9.50286	56.7779
cyoD	protoheme IX farnesyltransferase	-2.4468	0.183418	8.36548	5.35368871899236e-15	1.75009140888309e-16	543.745	685.127	591.555	127.399	100.187	124.149
NWMN_1083	DNA-binding protein	-2.44058	0.184209	3.20512	0.00323275	0.000954695	173.526	156.635	153.111	15.7563	32.2059	51.2236
NWMN_2207	N-acetylmuramoyl-L-alanine amidase, family 4	-2.43483	0.184945	8.18692	3.47846295346097e-15	1.11124745170001e-16	652.419	581.942	650.668	123.922	113.725	130.518
NWMN_2021	modification methylase HemK family protein	-2.41855	0.187044	8.76684	9.77093581401776e-14	4.06517388993309e-15	988.862	696.803	918.415	181.101	142.731	198.357
ptsG	PTS system, glucose-specific IIABC component	-2.41713	0.187228	8.48177	1.36324572376817e-11	8.15314121570116e-13	222.343	430.307	203.29	44.107	35.1571	103.016
NWMN_2236	abortive infection protein family protein	-2.40766	0.188461	7.80652	8.17559492520994e-15	2.85477683123973e-16	331.655	216.803	335.731	56.372	47.1196	79.2146
rplJ	50S ribosomal protein L10	-2.38107	0.191967	12.7609	3.17807232125905e-12	1.68820335044593e-13	25116.4	23647.9	20856.1	4818.31	4948.14	3905.51
NWMN_tRNA36	tRNA-Met	-2.35724	0.195164	4.44283	0.000230131	5.00953424045624e-05	623.759	393.12	470.188	112.026	99.0641	89.3695
NWMN_tRNA43	tRNA-Leu	-2.354	0.195603	1.23737	0.00655509	0.00216474	62.6819	41.0591	40.8933	9.46514	9.32044	11.2232
NWMN_0115	conserved hypothetical protein	-2.34884	0.196304	7.85813	1.73267020645324e-13	7.27309559172424e-15	653.545	743.521	830.059	163.789	84.9791	243.145
NWMN_2075	conserved hypothetical membrane protein, contains Gate domain	-2.34099	0.197375	7.14494	2.90440324912017e-11	1.8233437930955e-12	119.929	261.703	126.566	32.3512	22.3325	56.9491
isdA	iron-regulated heme-iron binding protein IsdA	-2.33723	0.19789	7.93653	1.74367172223934e-12	8.61472284761636e-14	398.564	340.29	396.408	61.634	46.4199	153.919
NWMN_0374	sodium:dicarboxylate symporter family protein	-2.31324	0.201208	6.99696	2.37236656402013e-12	1.23333472993692e-13	163.496	141.469	148.685	39.7437	20.497	38.2571
NWMN_2246	sodium/glutamate symporter	-2.30584	0.202243	7.27598	2.01731891947222e-12	1.02664447239114e-13	241.513	179.436	205.254	42.8853	26.7747	73.9268
prfA	peptide chain release factor 1	-2.30206	0.202774	8.96785	1.03491376101248e-12	4.88239404340952e-14	841.497	635.766	820.059	175.044	142.357	177.373
cdsA	phosphatidate cytidylyltransferase	-2.29297	0.204055	8.8158	1.54781866057268e-12	7.53210418034997e-14	1004.01	873.648	964.831	235.531	162.444	217.046
rpmH	50S ribosomal protein L34	-2.25603	0.209347	8.88711	2.37236656402013e-12	1.23377161576084e-13	5798.5	4819.88	6323.02	1344.42	1029.04	1420.8
NWMN_tRNA28	tRNA-His	-2.25437	0.209589	-0.641593	0.0159291	0.0060178	12.0504	16.667	14.6683	1.52118	3.31121	5.19898
NWMN_0943	conserved hypothetical protein	-2.25074	0.210116	8.1664	0.00287515	0.000839476	1513.49	114.469	108.406	44.5572	226.792	91.9044
lsp	lipoprotein signal peptidase	-2.24986	0.210245	7.35866	5.54467487690757e-12	3.13072281311275e-13	686.144	443.21	509.383	149.603	87.5616	129.713
pyrC	dihydroorotase multifunctional complex type	-2.24469	0.210999	7.63522	1.76028808135507e-10	1.27509723575126e-11	247.339	142.34	368.743	51.5244	45.5044	80.8424
NWMN_0378	xanthine phosphoribosyltransferase	-2.23769	0.212026	7.54639	1.41904540234432e-11	8.53957485808992e-13	495.692	375.906	707.122	127.779	93.8367	140.164
rplL	50S ribosomal protein L7	-2.22403	0.214043	10.7672	4.20974263737896e-11	2.7679214220508e-12	8062.93	7708.49	7520.9	1783.55	1830.59	1509.37
NWMN_0581	iron compound ABC transporter, iron compound-binding protein	-2.21454	0.215455	6.70095	4.35923741708496e-12	2.42899558901465e-13	197.987	165.557	203.494	40.9125	29.2969	66.4973
tdk	thymidine kinase	-2.21326	0.215647	8.13576	2.04117381258453e-13	8.64390098939959e-15	815.001	681.551	788.039	167.61	146.467	218.632
NWMN_2268	L-lactate permease 2	-2.20653	0.216655	9.937	3.01250750702815e-07	3.78242027256878e-08	761.915	1857.69	391.101	191.612	239.277	238.932
pyrG	CTP synthase	-2.1976	0.218	10.1271	6.78114408939314e-12	3.92963773382366e-13	1262.2	983.511	1139.6	273.45	228.658	280.263
NWMN_2428	conserved hypothetical protein	-2.17361	0.221655	3.82854	0.00267283	0.000770474	139.123	135.331	129.049	32.8576	21.9708	43.0947
potA	spermidine/putrescine ABC transporter, ATP-binding protein	-2.17079	0.222088	6.32333	2.9313664158753e-08	3.08163705680799e-09	127.979	81.6419	139.013	21.558	16.1989	52.7909
NWMN_tRNA17	tRNA-Glu	-2.16399	0.223139	-0.254346	0.0179403	0.00689089	16.7461	25.1112	15.551	2.57101	5.59641	5.2722
gatC	glutamyl-tRNA amidotransferase subunit C	-2.15118	0.225129	9.03855	1.90931355331162e-10	1.39723168648733e-11	2871.66	2635.74	2933.72	449.948	792.716	763.881
NWMN_2306	Zn-binding lipoprotein adcA-like protein	-2.13055	0.22837	8.64992	3.31208838240713e-11	2.11619317152313e-12	372.799	465.436	362.251	79.2427	64.7461	166.561
pabB	anthranilate/para-aminobenzoate synthase component I	-2.12273	0.229613	9.98741	7.75865940935906e-11	5.38955909936904e-12	1361.01	1254.3	1636.26	358.613	298.544	382.875
NWMN_0980	cytochrome oxidase assembly protein	-2.11518	0.230817	7.03564	5.91311509826186e-12	3.38268842916912e-13	181.544	226.932	181.298	46.062	40.8486	59.0226
NWMN_tRNA26	tRNA-Cys	-2.11137	0.231427	0.448645	0.0152782	0.00571513	31.6942	31.9381	26.3042	8.00184	5.44308	8.79044
NWMN_0503	conserved hypothetical protein	-2.08924	0.235005	7.54285	3.16234332144561e-12	1.66810086049508e-13	481.17	476.966	512.345	113.969	110.838	144.946
NWMN_1197	conserved hypothetical protein	-2.08277	0.236061	7.66103	1.6160941880525e-12	7.92438457737482e-14	415.892	382.744	415.784	99.0353	84.5542	125.67
dltA	D-alanine-D-alanyl carrier protein ligase	-2.08161	0.236251	9.82345	2.52093811392036e-10	1.88227548624812e-11	1069.04	796.002	1116.34	240.224	232.871	276.698
cydA	cytochrome D ubiquinol oxidase, subunit I	-2.07462	0.237397	7.61385	4.07878092815254e-11	2.62120765442195e-12	166.976	294.823	223.625	59.6045	38.3331	80.1932
NWMN_0633	conserved hypothetical protein	-2.07358	0.237569	7.44863	7.08411456283102e-10	5.52624092940013e-11	349.681	210.315	272.633	84.9083	55.7546	67.5476
NWMN_0685	conserved hypothetical protein	-2.04935	0.241593	9.708	6.54786269956462e-10	5.08359325486257e-11	1973.59	1677.48	1992.55	503.199	459.185	461.92
metK	S-adenosylmethionine synthetase	-2.03912	0.243312	8.7531	1.07172908898585e-09	8.83818193740185e-11	650.014	518.464	565.439	153.807	150.478	131.783
NWMN_1303	ABC transporter ATP-binding protein	-2.03421	0.244142	9.593	8.03509566552543e-10	6.37323519170106e-11	799.305	709.994	799.087	206.44	194.652	184.808
NWMN_2208	hypothetical protein	-2.03245	0.244439	2.99952	0.0151783	0.00567213	176.53	135.365	183.916	36.9825	45.9269	44.4469
NWMN_0708	conserved hypothetical protein	-2.02567	0.245592	3.94855	0.00554976	0.00179563	45.6581	32.8303	60.7942	11.8406	6.1366	21.5759
pbuX	xanthine/uracil permease	-2.02084	0.246414	9.37541	2.2756677902405e-09	2.01192026031664e-10	823.304	615.237	1047.44	228.35	183.224	245.193
NWMN_1353	conserved hypothetical protein	-2.01831	0.246847	5.94512	3.29719504579841e-07	4.18885849057599e-08	360.35	254.877	264.896	67.7385	71.6897	93.9037
cspB	cold shock protein CspB	-2.01332	0.247702	10.1993	3.36622430990451e-07	4.3015644970548e-08	9087.6	9112.83	10146.9	2352.6	3209.75	1361.21
NWMN_0802	conserved hypothetical protein	-2.01196	0.247936	6.52297	8.20923352607555e-10	6.58690357218543e-11	1028.3	803.702	1041.27	270.691	214.88	271.246
dltC	D-alanyl carrier protein	-2.00748	0.248707	8.37252	1.08116180254884e-09	8.95613231680504e-11	2526.23	2020.72	2156.37	657.151	556.788	508.694
rpmF	ribosomal protein L32	-2.00709	0.248775	9.40211	1.18948374409735e-09	9.98600765846959e-11	6687.11	5666.98	6260.66	1789.97	1467.19	1593.13
hsdS	type I restriction modification system, site specificity determination subunit	-2.00617	0.248933	7.33397	7.58080064274278e-11	5.23784888391589e-12	211.514	195.64	217.787	47.3916	39.8329	87.2118
plsC	1-acyl-sn-glycerol-3-phosphate acyltransferase	-2.00202	0.24965	6.67439	1.13720667156278e-10	8.11083510178508e-12	265.825	253.009	264.301	62.8394	62.3387	84.9363
potB	spermidine/putrescine ABC transporter, permease protein	-2.00023	0.249959	5.95238	5.53440383367744e-07	7.36001698535112e-08	134.182	91.0721	141.907	28.9502	30.262	39.7877
cspC	cold-shock protein CSD family protein	-1.97708	0.254003	9.5536	5.21883599398865e-08	5.7577796813322e-09	6016.68	5471.61	6449.02	1834.91	1666.66	1105.6
NWMN_0634	secretory antigen SsaA-like protein	-1.97111	0.255057	7.13923	5.80978359617514e-08	6.56082545779065e-09	292.395	177.799	346.698	55.3352	45.3681	143.652
pheS	phenylalanyl-tRNA synthetase, alpha subunit	-1.96571	0.256013	8.27505	7.01756126528165e-11	4.79655004759221e-12	469.806	460.988	449.107	128.228	105.308	143.291
NWMN_1751	phosphotransferase system, EIIC	-1.95899	0.257209	6.79093	2.46309389050241e-10	1.82993602563329e-11	188.233	143.124	158.539	44.4914	36.0644	55.7432
NWMN_tRNA34	tRNA-Met	-1.95246	0.258375	5.56254	1.05615193065438e-05	1.78117747591785e-06	1144.51	1021.55	878.561	245.557	262.357	331.839
NWMN_0686	allophanate hydrolase subunit 2	-1.94209	0.260238	10.3776	1.49765456936716e-09	1.27400778746315e-10	2228.86	1922.26	2090.57	612.898	513.185	582.422
cydB	cytochrome D ubiquinol oxidase, subunit II	-1.94082	0.260468	7.90533	7.90972620500154e-10	6.22905629814386e-11	243.389	424.325	432.329	100.604	77.2074	133.767
NWMN_tRNA29	tRNA-Trp	-1.93839	0.260908	-0.34198	0.0324961	0.0135561	17.6079	15.4994	17.7553	4.50104	4.35447	5.12776
NWMN_0704	ABC transporter ATP-binding protein	-1.93375	0.261748	5.23134	0.000147134	3.0249617198355e-05	91.3782	63.3016	73.6164	18.4221	13.8366	35.6267
NWMN_2427	acetyltransferase, GNAT family protein	-1.90967	0.266154	5.72395	5.73043538250811e-06	9.23851766719361e-07	171.667	190.217	141.962	44.0183	44.1045	53.9108
NWMN_0964	conserved hypothetical protein	-1.90763	0.26653	6.45104	1.02768423234819e-05	1.72553221776145e-06	245.151	162.718	326.507	40.6402	34.7953	164.096
rpsT	30S ribosomal protein S20	-1.90214	0.267545	7.31849	3.23748601330402e-09	2.91037004167747e-10	1047.76	878.471	1051.52	330.757	230.967	276.111
NWMN_0506	conserved hypothetical protein	-1.89676	0.268545	11.5981	1.50640719527543e-09	1.28704923816251e-10	19755.2	19023.9	18184.1	5739.44	4497.51	6028.59
NWMN_0545	conserved hypothetical protein	-1.89423	0.269017	6.67072	1.76721180315275e-09	1.52957039425925e-10	428.656	403.047	419.793	105.874	117.008	134.251
capD1	polysaccharide biosynthesis protein CapD	-1.89206	0.269423	7.56906	2.86344777551564e-09	2.55285091427843e-10	289.076	405.788	214.407	76.1569	60.94	134.325
NWMN_0632	conserved hypothetical protein	-1.89188	0.269455	7.97413	1.19588758755091e-09	1.00841932531225e-10	730.185	541.137	634.26	196.802	162.222	180.62
NWMN_tRNA45	tRNA-Thr	-1.89119	0.269585	-0.77595	0.044012	0.0195373	14.996	11.886	9.60104	2.43389	4.23835	3.56501
NWMN_0974	small GTP-binding protein domain:GTP-binding protein TypA	-1.88567	0.270618	10.3382	2.22553976169444e-08	2.29002419758306e-09	1224.19	952.837	1107.58	353.738	292.555	274.498
NWMN_1879	truncated phage amidase	-1.87621	0.272398	6.07871	1.22892906136475e-05	2.12277865354609e-06	445.074	384.575	413.903	58.2122	165.978	128.846
NWMN_1130	serine/threonine-protein kinase	-1.87526	0.272578	9.68188	6.54944451308627e-09	6.17963932512597e-10	660.125	572.553	686.108	177.342	177.649	197.73
pabC	4-amino-4-deoxychorismate lyase	-1.87204	0.273188	9.24341	1.57106731263865e-08	1.56990010066789e-09	1488.59	1407.94	1757.95	474.609	427.669	424.459
NWMN_0117	conserved hypothetical protein	-1.86026	0.275427	4.75679	0.00372056	0.00112501	36.8193	41.6436	46.2802	8.69605	4.60985	28.4945
rpsP	30S ribosomal protein S16	-1.8594	0.275592	7.42864	1.1353404517799e-09	9.44711222877776e-11	1000.26	867.261	1042.32	307.069	242.742	299.267
rplY	50S ribosomal protein L25	-1.85861	0.275741	12.4591	8.87669733399955e-09	8.57333323491784e-10	14721.8	11825.4	13573.7	4110.86	3600.32	3904.51
NWMN_0249	5'-nucleotidase, lipoprotein e(P4) family protein	-1.85805	0.27585	6.54791	5.74292406455078e-05	1.10506488314907e-05	138.178	188.19	143.153	27.8941	13.4383	119.929
ndk	nucleoside diphosphate kinase	-1.85786	0.275884	5.91439	4.76209227395382e-06	7.60661098737052e-07	207.907	198.77	220.033	50.9817	69.9115	58.3582
dltD	D-alanine-activating DltD protein	-1.85633	0.276178	10.0423	2.02721840470113e-08	2.07089547285591e-09	1527.24	1274.09	1377.77	413.834	395.316	396.445
rpsL	30S ribosomal protein S12	-1.855	0.276432	13.0075	3.05978634148881e-09	2.73925894613225e-10	31751.6	29337.1	31312.1	8851.74	8031.18	10352.8
rpsG	30S ribosomal protein S7	-1.84883	0.277617	12.3017	3.35835775953878e-09	3.03150421830581e-10	17013.2	16804.5	16015.6	5032.41	4334.95	5252.29
NWMN_1459	ABC transporter ATP-binding protein	-1.84088	0.279151	6.4068	6.24984815147093e-08	7.1738598766884e-09	173.157	147.89	179.729	44.1356	50.0604	53.5433
NWMN_0990	conserved hypothetical protein	-1.83496	0.280299	11.6059	2.48683103404215e-08	2.57736203008083e-09	9593.35	7113.37	9221.31	2754.06	2325.43	2567.19
NWMN_2203	secretory antigen precursor SsaA	-1.83326	0.280631	5.04486	0.00347003	0.00103508	106.493	61.1671	126.158	17.1589	12.3177	72.8332
NWMN_1261	glycine betaine transporter 1	-1.83011	0.281244	9.49365	1.64116924665346e-08	1.6512350344872e-09	771.733	569.664	681.143	220.315	165.89	219.066
NWMN_1129	conserved hypothetical protein	-1.82799	0.281656	8.21005	3.67546069693025e-09	3.34505152580948e-10	669.805	534.878	638.088	192.32	163.965	192.237
NWMN_2181	acetyltransferase, GNAT family protein	-1.81289	0.284621	6.77343	3.50235434905681e-09	3.17449651251806e-10	209.992	203.731	228.52	54.5744	49.8729	99.1634
dltB	D-alanine lipoteichoic acid and wall teichoic acid esterification protein	-1.81238	0.284722	9.42427	4.97376181511726e-08	5.45044478253935e-09	972.608	737.611	904.744	267.708	252.579	260.372
sirB	siderophore compound ABC transporter permease protein SirB	-1.81234	0.284728	4.79112	0.00366721	0.0011048	47.7979	36.7331	39.6103	8.1089	5.79046	28.9142
potC	spermidine/putrescine ABC transporter, permease protein	-1.81025	0.285141	6.37621	1.59146174039498e-07	1.92134125419157e-08	172.747	125.322	170.718	42.3299	38.261	66.6953
NWMN_tRNA16	tRNA-Ser	-1.79805	0.287563	0.386109	0.0398806	0.0172441	24.1008	19.0913	24.5481	6.22302	5.41834	9.72276
NWMN_0702	ferrichrome ABC transporter permease	-1.79736	0.287701	4.90075	0.00170582	0.000470177	53.5463	41.1367	43.8523	10.9036	8.8799	26.2695
rplM	50S ribosomal protein L13	-1.7962	0.287932	11.5703	3.32026661432917e-08	3.53980876044752e-09	11851	9034.84	11161.7	3394.86	3025.91	3282.67
NWMN_2014	conserved hypothetical protein	-1.78992	0.289188	9.25333	1.71446129668428e-07	2.08229521253315e-08	2651.59	3020.32	2330.22	959.664	741.673	669.576
NWMN_0703	iron compound ABC transporter, permease protein	-1.78664	0.289845	4.63329	0.0039249	0.00120138	47.6638	34.7886	34.4975	11.2657	6.567	20.9761
rpsD	30S ribosomal protein S4	-1.78453	0.290271	10.8247	4.92242752449811e-08	5.3759052459229e-09	4979.28	4009.35	4876.75	1462.03	1365.56	1383.87
NWMN_0614	conserved hypothetical protein	-1.78363	0.290452	8.44062	9.68623955894856e-09	9.46044396020052e-10	426.166	501.074	373.105	131.448	125.055	139.366
NWMN_1411	conserved hypothetical protein	-1.78295	0.290588	6.18519	1.14574398794096e-06	1.60455231595e-07	113.937	111.692	132.536	29.5639	28.9371	57.8927
NWMN_1320	branched-chain amino acid transporter protein	-1.77571	0.292051	7.2339	9.2923367908936e-08	1.09077950442882e-08	189.05	118.279	202.566	60.0228	36.2137	66.3761
uppS	undecaprenyl pyrophosphate synthetase	-1.77513	0.292168	8.31631	1.76803982394586e-08	1.7864295397967e-09	649.532	575.167	673.818	224.74	161.312	199.247
NWMN_tRNA06	tRNA-Gly	-1.76875	0.293462	2.20071	0.0413905	0.0181289	125.369	94.65	73.022	24.6817	24.0646	46.6967
NWMN_2155	xanthine/uracil permeases family protein	-1.76526	0.294174	9.9517	3.39808852940848e-08	3.6353993182379e-09	1152.41	1105.6	1135.68	372.747	298.843	388.798
NWMN_2182	biotin biosynthesis BioY family protein	-1.75822	0.295612	5.87849	6.39861666224747e-05	1.24311906179622e-05	185.614	145.006	142.369	39.7375	25.3899	99.0353
NWMN_2452	conserved hypothetical protein	-1.75149	0.296994	7.4816	1.53912575559291e-08	1.5322648681237e-09	584.581	540.383	561.512	177.649	169.834	177.075
NWMN_0882	conserved hypothetical protein	-1.7509	0.297117	7.50286	4.46627266316385e-09	4.09795448663251e-10	256.542	251.413	252.857	73.2523	72.5475	96.4032
nuc	thermonuclease	-1.74675	0.297972	5.66508	0.000135781	2.75898809456402e-05	148.313	88.7074	193.552	43.4265	37.498	59.6956
gatA	glutamyl-tRNA amidotransferase subunit A	-1.74218	0.298917	10.2884	5.80067906339825e-08	6.52899612262136e-09	1375.45	1213.25	1333.57	401.843	410.817	414.992
NWMN_1108	pseudouridylate synthase	-1.7316	0.301118	8.26508	1.78246128309013e-08	1.80762232646213e-09	522.63	421.795	572.764	164.427	128.216	203.054
NWMN_0030	conserved hypothetical protein	-1.72698	0.302083	8.35296	1.64116924665346e-08	1.65214288946169e-09	517.735	422.809	556.782	149.292	134.396	208.586
oatA	secretory antigen precursor SsaA homolog	-1.72513	0.302471	5.34413	0.00878463	0.00300218	88.5685	47.1607	92.3177	9.377	7.20091	73.1362
NWMN_0546	conserved hypothetical protein	-1.72387	0.302736	6.51862	5.99766412807697e-08	6.81755283503549e-09	416.524	356.654	356.778	110.616	113.049	141.244
rpsJ	30S ribosomal protein S10	-1.72177	0.303176	11.1597	1.71446129668428e-07	2.08257371476879e-08	10611.5	9867.72	13313.8	3589.32	3514.31	3668.26
NWMN_1354	conserved hypothetical protein	-1.72051	0.303441	8.03647	8.03983453893676e-09	7.70533919407758e-10	404.725	298.008	334.527	106.847	96.7509	134.972
NWMN_0481	pyridoxine biosynthesis protein	-1.71669	0.304247	9.16788	2.06798488155364e-07	2.52736636712907e-08	1058.3	927.436	972.606	323.101	319.757	289.562
NWMN_1742	RNA pseudouridylate synthase	-1.71633	0.304321	8.13687	1.80631811007454e-08	1.8385258624087e-09	574.192	447.771	528.876	175.738	135.949	194.556
rpmE	50S ribosomal protein L31 type B	-1.71394	0.304826	9.50776	3.16526879373791e-07	3.99773918971356e-08	4441.25	4470.34	4177.4	1575.47	1332.98	1198.98
rplK	50S ribosomal protein L11	-1.70715	0.306265	12.4678	5.99766412807697e-08	6.81014441081073e-09	21886.1	17187	20272.6	6553.3	5373.1	7585.91
eta	exfoliative toxin A	-1.69789	0.308236	5.12342	0.00351911	0.00105103	54.2246	73.3521	34.2677	11.9125	8.81124	38.2853
rimM	16S rRNA processing protein	-1.69672	0.308487	6.91818	1.46622166519708e-07	1.75380154603811e-08	404.523	281.654	397.88	118.525	102.931	137.143
NWMN_0482	conserved hypothetical protein	-1.6954	0.30877	8.95874	6.44846911843461e-07	8.67454640593308e-08	1332.6	1363.93	1358.03	473.371	456.876	346.252
NWMN_0718	conserved hypothetical protein	-1.69277	0.309332	9.22692	7.31101396508408e-08	8.50054744082955e-09	1023.29	977.877	1119.03	328.281	306.222	396.865
ispA	geranyltranstransferase	-1.69025	0.309872	9.96715	4.35222901708799e-07	5.65690406184858e-08	1769.87	1546.98	1836.46	528.605	591.507	543.493
atpE	ATP synthase subunit c	-1.6863	0.310723	9.51264	2.33384891178812e-07	2.89563720853356e-08	5002.05	5803.63	4830.86	1808.54	1627.24	1600.72
NWMN_tRNA25	tRNA-Gly	-1.68291	0.311454	5.37181	0.000355194	8.14095992473137e-05	988.784	803.879	729.16	283.68	238.944	312.902
cidA	holin-like protein CidA	-1.67968	0.312152	4.40627	0.0186116	0.0071833	141.229	47.7407	46.1822	19.4095	13.7813	53.746
recJ	single-stranded-DNA-specific exonuclease RecJ	-1.67824	0.312464	8.16431	2.38393899902377e-08	2.46186865426675e-09	197.613	188.417	182.96	62.2072	57.0757	69.0025
NWMN_0681	conserved hypothetical protein	-1.67345	0.313502	6.43613	7.69589755581073e-07	1.04060427574855e-07	197.905	162.142	216.742	60.8838	45.8612	94.222
NWMN_1985	ATP-dependent RNA helicase DEAD box family protein	-1.66544	0.315249	12.2824	4.96057183821508e-07	6.56004299555931e-08	5063.43	4148.48	5586.98	1620.42	1680.95	1563.41
NWMN_0119	conserved hypothetical protein	-1.662	0.316002	6.35254	3.41294886939012e-05	6.28834561373513e-06	93.3487	126.936	125.903	30.4178	18.3449	80.6018
trmD	tRNA (guanine-N1)-methyltransferase	-1.6596	0.316527	7.88169	5.04272485715301e-08	5.54474947146096e-09	537.782	379.943	515.421	158.715	139.96	188.215
NWMN_1249	guanosine monophosphate reductase	-1.65892	0.316677	6.45344	9.9648202358397e-07	1.38811574607722e-07	149.884	136.374	112.962	48.2419	28.5503	62.1779
apt	adenine phosphoribosyltransferase	-1.65849	0.316771	7.21109	4.24099851760597e-08	4.59022500875094e-09	424.137	434.803	423.613	141.171	125.263	167.239
NWMN_0266	conserved hypothetical protein	-1.6558	0.317362	7.25177	1.57998035051507e-07	1.90161082305677e-08	531.913	394.854	367.088	122.769	104.408	234.121
rplB	50S ribosomal protein L2	-1.65579	0.317363	11.4946	4.92560439092862e-07	6.49525096646953e-08	5348.73	4622.25	5652.17	1843.92	1694.32	1622.1
accB	acetyl-CoA carboxylase, biotin carboxyl carrier protein	-1.65548	0.317431	9.0473	2.18866995976659e-07	2.69112093864317e-08	1617.66	1517.62	1980.32	554.157	535.988	635.594
NWMN_0329	glycerol-3-phosphate transporter	-1.64083	0.320672	6.4892	0.000292066	6.56389352766436e-05	85.5891	132.223	67.377	19.4371	12.1135	80.1734
NWMN_1255	conserved hypothetical protein	-1.63973	0.320916	9.24691	8.49534942580917e-07	1.16132562730229e-07	3504.75	3021.58	2892.23	1257.02	900.74	994.085
NWMN_1619	PTS system, N-acetylglucosamine-specific IIBC component	-1.63092	0.322883	7.93192	3.07311237842374e-08	3.24206506490469e-09	257.031	249.805	235.704	87.3612	69.0611	100.494
NWMN_1266	conserved hypothetical protein	-1.62857	0.323408	6.52824	3.6672734857243e-07	4.71350901211221e-08	251.737	202.786	221.787	80.943	63.0001	90.5912
purA	adenylosuccinate synthetase	-1.62708	0.323743	7.91759	2.75484094472409e-08	2.87559548836355e-09	277.162	313.041	247.135	92.5373	76.3101	124.539
rplA	50S ribosomal protein L1	-1.62671	0.323826	11.5877	1.0021698026353e-06	1.39976168570161e-07	7463.44	5396.6	7075.77	2359.01	2206.07	2184.91
NWMN_0116	conserved hypothetical protein	-1.6262	0.323941	5.55658	0.00468841	0.00147862	68.0467	80.8512	122.219	18.7476	9.28928	82.453
clfB	clumping factor B precursor	-1.62584	0.324022	12.1974	1.35317828513363e-06	1.92018612526391e-07	2667.79	2082.06	2939.81	857.994	918.982	814.185
NWMN_0746	conserved hypothetical protein	-1.62542	0.324116	7.01571	3.29719504579841e-07	4.17966417936617e-08	425.535	450.815	390.54	151.295	135.167	141.861
rpsB	30S ribosomal protein S2	-1.62488	0.324236	12.1155	4.8297375429285e-07	6.33319967553403e-08	9105.68	7904.31	8910	3147.72	2758.78	2886.41
NWMN_2288	nitrite transport protein	-1.62277	0.324712	4.72087	0.029118	0.0119306	22.7332	58.6595	15.4816	7.33916	2.82118	28.3158
rplS	50S ribosomal protein L19	-1.61755	0.325889	9.63	1.85444203413979e-06	2.70037621613224e-07	3620.08	2867.23	3650.59	1346.95	1032.64	1065.68
tyrS	tyrosyl-tRNA synthetase	-1.61753	0.325893	8.24548	1.20785638215165e-07	1.43578767566319e-08	335.527	366.854	371.527	127.953	110.923	130.086
NWMN_2377	conserved hypothetical protein	-1.61639	0.32615	5.93797	0.000602612	0.000148932	383.762	833.646	228.967	136.859	186.399	156.226
rpsI	30S ribosomal protein S9	-1.60822	0.328004	10.535	1.78755305316555e-06	2.5896942449278e-07	6146.77	4761.27	6034.33	1946.03	2026.46	1795.78
NWMN_1460	endonuclease IV	-1.6073	0.328211	7.48547	2.89486999341353e-07	3.62396429338915e-08	355.861	246.94	290.189	113.996	79.6476	121.491
NWMN_1458	ABC transporter permease	-1.58591	0.333115	6.361	3.87547731358382e-06	6.07522818102664e-07	150.097	123.558	147.353	47.5921	43.8783	58.99
NWMN_0705	ferrichrome ABC transporter lipoprotein	-1.58299	0.333789	7.4302	2.79448217550739e-06	4.23532216793096e-07	293.429	242.707	215.837	89.1402	97.9448	67.5723
guaB	inosine-5'-monophosphate dehydrogenase	-1.57992	0.334501	10.8958	2.19684657466699e-06	3.27242004621643e-07	1876.03	1495.77	2385.85	657.898	659.034	723.265
guaA	glutamine-hydrolyzing GMP synthase	-1.57283	0.336149	10.2407	1.88484111965398e-06	2.7516439822586e-07	1175.42	1074.01	1244.09	428.506	413.28	375.645
rplC	50S ribosomal protein L3	-1.56809	0.337255	12.366	1.46214452607939e-06	2.08024276927343e-07	11328.5	10839.2	13209.4	4104	4242.47	4119.77
NWMN_1269	sodium:alanine symporter family protein	-1.56801	0.337273	9.29275	1.52570331345523e-06	2.18200511025358e-07	682.107	533.014	683.219	246.482	192.386	240.272
NWMN_0655	MarR family regulatory protein	-1.56506	0.337963	9.30069	4.07079220000235e-06	6.41164893313892e-07	2123.99	1867.03	2338.82	713.933	819.446	678.278
NWMN_2078	ferrichrome ABC transporter lipoprotein	-1.56451	0.338093	7.36513	4.55219375577529e-07	5.93543836655694e-08	286.529	211.369	244.324	88.5784	84.4813	91.0112
NWMN_2333	drug resistance transporter Bcr/CflA subfamily protein	-1.55812	0.339592	6.78473	7.70834588024921e-07	1.04515090872621e-07	128.936	123.358	142.271	38.4981	33.73	79.4842
NWMN_0698	conserved hypothetical protein	-1.54824	0.341926	7.17765	8.04699629438488e-07	1.09704592869214e-07	282.753	204.848	244.96	94.3063	68.5489	107.63
argS	arginyl-tRNA synthetase	-1.54333	0.343092	9.08429	5.85329089105979e-07	7.80668263196815e-08	480.487	462.836	488.78	166.87	148.891	212.903
NWMN_0697	7-cyano-7-deazaguanine reductase	-1.54141	0.34355	6.07436	3.72704130021271e-05	6.93970468192635e-06	197.369	191.319	204.022	70.7533	65.8003	79.3572
gtaB	UTP-glucose-1-phosphate uridyltransferase	-1.54039	0.343792	6.78485	3.61829235420012e-07	4.6371131582431e-08	173.548	200.453	182.708	60.1166	58.4088	88.7342
NWMN_2467	O-acetyltransferase OatA	-1.53903	0.344116	9.23336	3.24810178434924e-06	4.99522339792193e-07	541.121	421.283	500.33	205.705	145.269	180.416
NWMN_1952	conserved hypothetical protein	-1.5345	0.345199	7.00125	2.32949671629044e-06	3.49597575550273e-07	164.901	156.815	191.264	61.7158	38.372	99.3182
NWMN_1127	conserved hypothetical protein	-1.52584	0.347276	8.58699	2.94171460006842e-06	4.48032312789025e-07	448.504	378.647	468.739	163.24	155.472	150.688
NWMN_1453	5-formyltetrahydrofolate cyclo-ligase	-1.52392	0.34774	6.07534	7.83600747743597e-05	1.53983950801026e-05	155.416	199.59	146.363	53.3774	66.2018	61.3206
accC	biotin carboxylase subunit of acetyl-CoA carboxylase	-1.5236	0.347818	9.68546	3.26359834385686e-06	5.03117872474219e-07	932.419	806.757	932.753	322.729	322.157	329.257
NWMN_1342	conserved hypothetical protein	-1.52164	0.348289	5.87788	0.000533716	0.000129265	152.958	91.317	114.012	44.0797	23.0844	75.7312
NWMN_2303	formate/nitrite transporter family protein	-1.50669	0.351919	6.55444	1.48460948643733e-06	2.11771932686455e-07	159.073	168.894	165.746	55.6487	48.4626	86.5727
NWMN_2490	conserved hypothetical protein	-1.50554	0.352197	6.38928	1.14672899598955e-05	1.9552325748856e-06	170.553	173.047	164.029	52.9422	65.2152	70.8065
NWMN_0345	conserved hypothetical protein	-1.49799	0.354046	5.58744	0.00194461	0.000545386	60.4399	51.0212	67.7496	15.8858	12.0992	47.4339
NWMN_1530	HesA/MoeB(molybdopterin biosynthesis)/ThiF family protein	-1.49301	0.355271	8.06494	2.31340145820049e-06	3.45463367829346e-07	509.702	429.49	573.516	203.323	171.583	190.933
atpF	ATP synthase subunit b	-1.48757	0.356612	10.7087	6.27447189229632e-06	1.0162220449633e-06	4316.86	5045.9	4716.3	1737.13	1815.74	1641.62
NWMN_1128	conserved hypothetical protein	-1.48712	0.356724	8.50544	3.44391059464359e-06	5.32194207790391e-07	498.377	427.578	525.337	181.774	180.294	179.733
NWMN_1496	nicotinate (nicotinamide) nucleotide adenylyltransferase	-1.48657	0.356859	8.14806	8.57677709735698e-07	1.17564292307754e-07	692.499	699.167	777.448	251.709	261.871	308.54
treP	PTS system, trehalose-specific IIBC component	-1.48276	0.357804	8.13626	8.240015565162e-06	1.37435623653705e-06	218.608	431.971	196.333	87.8897	89.2643	151.525
NWMN_0971	Mn2?? transporter NRAMP family protein	-1.48161	0.358088	9.74558	1.31114032247429e-05	2.27939699449467e-06	984.139	758.056	1031.44	374.697	335.098	326.23
rpsR	30S ribosomal protein S18	-1.48043	0.358383	7.05578	2.66668152887984e-06	4.02181538159441e-07	795.923	654.56	926.778	305.645	245.631	370.128
rplD	50S ribosomal protein L4	-1.47774	0.359051	11.2838	8.21640909741717e-06	1.36736674429528e-06	5509.21	5425.02	6539.73	2114.5	2289.55	2134.29
pyrAA	carbamoyl-phosphate synthase, pyrimidine-specific, small chain	-1.47462	0.359827	6.27014	0.000308264	7.01952478797002e-05	92.547	61.3105	143.754	31.0321	25.5384	66.7954
sspB1	staphopain thiol proteinase	-1.46407	0.362468	5.38548	0.00360392	0.00107903	46.6858	55.37	48.9521	14.309	10.8026	38.9828
pyrH	uridylate kinase	-1.45677	0.364309	8.91031	8.85785371611377e-06	1.48398663668919e-06	877.36	801.402	1016.96	320.248	366.93	337.252
NWMN_1461	ATP-dependent RNA helicase DEAD/DEAH box family protein	-1.45492	0.364775	9.70036	7.80658796775484e-06	1.29626479256553e-06	897.566	705.063	1053.01	322.039	292.046	438.846
NWMN_0265	conserved hypothetical protein	-1.4524	0.365413	5.61209	0.00271177	0.000783713	147.513	157.393	136.256	31.7088	35.7097	123.892
NWMN_1665	aresenical pump membrane protein	-1.45077	0.365826	5.78204	0.000696773	0.000174711	64.3931	52.3055	64.0193	21.7016	14.7928	38.3267
atpB	ATP synthase subunit a	-1.44993	0.36604	10.6735	7.54470003901918e-06	1.24437103169559e-06	2913.28	3563.67	3264.55	1211.85	1253	1254.24
NWMN_1499	conserved hypothetical protein	-1.4499	0.366046	7.98937	1.34868601264905e-06	1.90880152607462e-07	306.328	321.171	370.6	126.419	118.084	143.508
NWMN_1540	preprotein translocase, YajC subunit	-1.44648	0.366915	4.49164	0.0273102	0.0110791	166.11	113.673	95.0872	68.5235	30.7178	45.0426
NWMN_1951	conserved hypothetical protein	-1.44032	0.368486	4.30929	0.0284615	0.0116299	115.626	129.646	130.728	46.1245	32.2843	76.6319
NWMN_tRNA35	tRNA-Asp	-1.43846	0.36896	6.15268	0.000103814	2.08234425272366e-05	1521.88	1364.6	1214.21	529.615	502.244	558.994
int	integrase	-1.43786	0.369113	6.67913	0.000201282	4.29181698134585e-05	108.804	113.786	130.71	32.4485	21.1038	103.4
aroE	shikimate 5-dehydrogenase	-1.43289	0.370389	7.13757	3.185865976189e-06	4.88767699913098e-07	245.633	249.534	257.358	92.4034	92.9275	110.334
NWMN_1641	tRNA (guanine-N(7)-)-methyltransferase	-1.42848	0.371522	8.26458	6.6007126914433e-06	1.07626910420159e-06	714.192	615.293	734.241	279.879	259.755	261.813
NWMN_2076	FecCD iron compound ABC transporter, permease family protein	-1.42782	0.371691	5.10939	0.00852939	0.00290861	59.1565	42.9289	48.4515	19.0462	11.7397	32.6486
NWMN_2215	conserved hypothetical protein	-1.42468	0.372501	7.55933	2.76089099645279e-06	4.17415540696985e-07	403.664	349.331	348.217	140.634	134.677	159.047
NWMN_1259	conserved hypothetical protein	-1.42375	0.372743	6.48901	0.00612734	0.00200982	298.692	267.828	183.856	57.007	22.7171	274.28
NWMN_1497	conserved hypothetical protein	-1.42067	0.373539	5.92963	0.000550295	0.000134099	267.713	251.71	386.028	106.378	126.465	122.809
NWMN_1878	truncated phage amidase	-1.41932	0.373887	6.41489	5.0338378117883e-05	9.55531620291166e-06	433.923	393.6	412.261	118.529	185.517	185.718
gidA	glucose-inhibited division protein A	-1.41787	0.374265	9.35987	2.05523382195233e-05	3.64933791565087e-06	493.349	410.671	599.259	176.551	201.192	219.314
trmE	tRNA modification GTPase TrmE	-1.41558	0.374859	8.41266	1.0803191649525e-05	1.83397421390525e-06	373.402	261.164	418.784	117.15	130.556	181.637
NWMN_2284	proton/sodium-glutamate symporter	-1.41402	0.375264	9.17393	3.76372658300599e-05	7.04650147784182e-06	750.565	627.682	576.025	316.368	217.777	225.458
NWMN_1664	arsenical resistance operon repressor	-1.41019	0.376262	4.17847	0.0442328	0.0196517	81.564	67.0443	90.9653	22.6724	18.3487	65.3964
rpmG1	50S ribosomal protein L33	-1.40455	0.377736	6.08612	0.000192468	4.08009027008206e-05	637.296	610.714	696.559	282.021	197.606	311.52
NWMN_1917	conserved hypothetical protein	-1.40313	0.378109	6.16732	0.000127057	2.56756769237343e-05	161.785	153.938	163.671	63.8178	45.4287	90.4447
NWMN_0521	hydrolase, haloacid dehalogenase-like protein	-1.40301	0.378138	7.46811	3.52028122601013e-06	5.46611275063979e-07	300.562	278.158	292.34	117.76	100.228	133.473
rnpA	ribonuclease P protein component	-1.403	0.378143	6.1925	0.000192845	4.09759196659641e-05	292.82	223.825	351.813	100.706	93.8672	169.588
pheT	phenylalanyl-tRNA synthetase, beta subunit	-1.40157	0.378516	9.75532	1.05387286063043e-05	1.77341904110544e-06	519.501	531.069	490.964	201.83	188.962	226.524
tilS	isoleusyl-tRNA-2-lysl-cytidine synthase	-1.40036	0.378835	8.8687	1.19691444653924e-05	2.05413994911267e-06	523.381	453.032	565.312	219.558	171.119	233.433
atpA	ATP synthase F1, alpha subunit	-1.39998	0.378934	11.6057	1.5687312137353e-05	2.75052426776769e-06	2816.4	3206.88	2871.91	1183.84	1173.33	1147.45
NWMN_2019	low molecular weight protein-tyrosine-phosphatase	-1.39113	0.381265	6.59365	1.05740910268791e-05	1.79115360633613e-06	338.216	324.371	307.623	112.313	96.5387	203.946
NWMN_2206	monooxygenase family protein	-1.38073	0.384026	8.15306	3.09744608903162e-06	4.74051927444661e-07	370.432	364.187	333.73	129.371	114.113	207.668
NWMN_0358	single-strand DNA-binding family protein	-1.37728	0.384944	11.5973	1.16445772472513e-05	1.98978660242778e-06	8958.53	8186.49	9060.86	3585.44	3118.41	4050.29
ung	uracil-DNA glycosylase	-1.3769	0.385046	6.58394	1.34512086106852e-05	2.34346836493735e-06	225.773	198.767	197.509	85.4274	73.1091	96.8423
NWMN_1500	hydrolase, HAD-superfamily, subfamily IIIA	-1.37382	0.385868	7.08479	8.37285488919418e-06	1.39962284551909e-06	339.576	368.043	389.143	144.302	138.354	166.108
NWMN_1457	zinc-specific metalloregulatory protein	-1.37245	0.386235	5.36754	0.00374937	0.00113512	151.188	138.066	138.63	55.0297	53.3024	67.9526
fruA	fructose specific permease	-1.37231	0.386273	10.3083	0.00021195	4.55866124358506e-05	676.135	1497.66	607.028	368.85	367.859	367.854
mskL	large conductance mechanosensitive channel protein	-1.36792	0.387449	8.2739	1.10426928362583e-05	1.87873451671854e-06	1330.03	1110.62	1200.93	530.078	440.043	518.503
glpF	glycerol uptake facilitator protein	-1.36669	0.38778	6.29369	0.000940701	0.000242863	127.555	155.63	111.738	28.3409	36.3828	115.776
NWMN_2351	general substrate transporter involved in chloramphenicol resistance	-1.3658	0.38802	6.99085	3.41020791757407e-05	6.27062748588101e-06	185.903	115.02	152.104	67.0807	47.9358	74.8743
rpmD	50S ribosomal protein L30	-1.36513	0.3882	9.91498	8.61128237283668e-05	1.70178388645955e-05	7093.26	7863.29	8184.75	3481.96	3121.27	2615.21
pyrAB	carbamoyl-phosphate synthase, pyrimidine-specific, large chain	-1.36458	0.388348	8.72371	2.73316918237409e-05	4.93432474975412e-06	189.92	149.075	224.851	81.0595	63.753	90.7713
rplW	50S ribosomal protein L23	-1.36329	0.388694	10.4331	6.22956281569658e-05	1.20564718684172e-05	6515.92	6531.39	8456.25	2775.57	3182.81	2701.57
gatB	glutamyl-tRNA amidotransferase subunit B	-1.35905	0.389838	10.942	2.73316918237409e-05	4.92708401014187e-06	2013.88	1846.69	2011.14	786.197	794.245	819.553
secDF	preprotein translocase component SecDF	-1.35484	0.390979	9.52405	2.7687068544647e-05	5.02741028572924e-06	470.82	391.519	507.183	185.842	174.978	208.011
NWMN_0451	conserved hypothetical protein	-1.35447	0.39108	5.60134	0.00287515	0.0008384	98.5307	79.8757	100.314	29.8614	29.5405	63.6539
def	polypeptide deformylase 1	-1.3475	0.392972	6.37278	0.000202745	4.35314949453454e-05	228.826	205.859	287.638	104.288	97.0564	95.2253
oxaA	membrane protein oxaA precursor	-1.34629	0.393301	10.1169	0.000162211	3.35630650244709e-05	2064.38	1568.88	1824.09	777.185	832.647	573.387
NWMN_1487	GTP-binding protein LepA	-1.34436	0.393828	9.18119	4.21275386785746e-05	7.96542243216733e-06	465.658	373.371	508.149	202.328	160.573	200.554
NWMN_1608	conserved hypothetical protein	-1.34333	0.39411	6.94759	3.23825084797752e-05	5.93037766735853e-06	223.146	187.774	265.587	97.7192	80.2947	107.298
ileS	isoleucyl-tRNA synthetase	-1.34158	0.394588	10.184	5.18098635365104e-05	9.85388192076275e-06	644.077	553.615	601.12	269.947	239.403	227.109
fmt	methionyl-tRNA formyltransferase	-1.3405	0.394883	8.18262	1.22251769775126e-05	2.10716274798137e-06	407.058	394.643	508.547	166.26	171.135	216.818
lytR	autolysin two-component response regulator	-1.3394	0.395185	5.22462	0.0161349	0.0061255	72.1287	69.8703	63.9637	20.573	13.6923	62.9418
NWMN_2602	conserved hypothetical protein	-1.33767	0.395658	4.2886	0.0420894	0.0185431	60.3894	48.4288	56.2153	20.2008	20.4669	30.2345
fus	translation elongation factor G (EF-G)	-1.33578	0.396178	14.136	3.2597086491253e-05	5.98178333086144e-06	12501.6	11445	12682.1	5005.25	4917.93	5357.13
NWMN_0333	conserved hypothetical protein	-1.33175	0.397285	6.40219	0.000445086	0.000106311	129.054	117.746	101.462	38.0495	26.6361	97.0615
NWMN_2070	conserved hypothetical protein	-1.33129	0.397412	6.62583	3.03913740552113e-05	5.54315180576105e-06	121.12	86.9289	99.2274	38.8734	35.2965	59.7664
NWMN_0449	conserved hypothetical protein	-1.33059	0.397605	7.85136	1.9994177495048e-05	3.53537462393865e-06	421.268	369.551	428.579	149.262	186.153	170.748
qoxA	quinol oxidase polypeptide II QoxA	-1.32977	0.397832	12.778	3.72704130021271e-05	6.95012902194198e-06	8471.03	9148.19	9424.08	3814.07	3630.51	3823.87
holB	DNA polymerase III delta subunit	-1.32752	0.398452	6.86149	3.62989055417347e-05	6.72851183704517e-06	174.83	169.692	187.459	67.8126	78.6966	74.9577
NWMN_1245	amino acid permease	-1.32618	0.398823	8.55483	2.7687068544647e-05	5.03305325373714e-06	383.248	365.644	341.253	176.064	118.657	166.972
atpH	ATP synthase F1, delta subunit	-1.32612	0.39884	10.0859	9.68663170069634e-05	1.93228871592642e-05	2546.19	3168.48	2877.37	1247.25	1252.85	1005.81
NWMN_0164	glycerophosphoryl diester phosphodiesterase	-1.32339	0.399594	6.51118	0.000308243	7.00761501290159e-05	64.7116	68.2894	72.3254	22.0781	15.7492	58.5456
rpsF	30S ribosomal protein S6	-1.31862	0.400919	11.6148	3.85951635320419e-05	7.24017740849969e-06	15423.2	13599.6	15623.1	6282.53	5874.4	6770.03
cspA	major cold-shock protein CspA	-1.31707	0.401348	8.70626	0.000736141	0.000185949	3400.78	3034.35	2414.18	1971.45	698.731	1010.95
NWMN_1648	conserved hypothetical protein	-1.31495	0.40194	6.41048	0.00017529	3.67250176873065e-05	96.2511	93.72	87.1514	35.9901	25.5078	63.8919
rplF	50S ribosomal protein L6	-1.31356	0.402327	10.7243	0.000103814	2.0824425498236e-05	4034.6	4224.27	5105.3	1985.08	1876.64	1712.2
rplQ	50S ribosomal protein L17	-1.29765	0.40679	10.2536	0.00033861	7.73569767889376e-05	5718.09	4516.4	3804.15	2648.35	1627.49	1590.02
NWMN_2160	conserved hypothetical protein	-1.2953	0.407451	4.55148	0.0394169	0.0169704	224.157	178.122	191.435	58.1018	85.7684	120.319
rpsS	30S ribosomal protein S19	-1.29378	0.40788	11.0553	0.000147134	3.02795207744658e-05	8967.23	10094	13125.8	4093.8	4967.38	4679.08
NWMN_0667	fructose operon transcriptional regulator	-1.29195	0.408399	7.8487	0.000281476	6.2317766166115e-05	353.732	634.367	298.755	172.947	205.93	151.712
queA	S-adenosylmethionine:tRNA ribosyltransferase-isomerase	-1.29189	0.408414	8.64568	3.98049807590499e-05	7.48191688858813e-06	502.488	542.228	590.3	242.166	205.65	261.585
scn	staphylococcal complement inhibitor SCIN	-1.29163	0.408489	7.59635	2.27595455820217e-05	4.05816563126687e-06	845.501	642.235	819.929	314.598	303.799	391.438
NWMN_2020	Sua5/YciO/YrdC/YwlC family protein	-1.29032	0.408861	7.34037	2.7687068544647e-05	5.03962243197513e-06	228.013	189.854	222.403	80.486	74.0748	134.762
NWMN_2339	conserved hypothetical protein	-1.29016	0.408905	7.4161	9.90014892385639e-05	1.97855873738289e-05	132.789	90.937	158.084	44.0336	39.2131	95.2262
rplR	50S ribosomal protein L18	-1.28808	0.409494	10.8587	0.000112361	2.26225507623627e-05	6101.59	7240.85	8398.9	2918.13	3263.76	3112.44
rpsE	30S ribosomal protein S5	-1.28352	0.410792	10.7154	0.00013095	2.65597601406761e-05	4212.09	4712.33	5472.69	2029.3	2143.4	1975.97
ackA	acetate kinase	-1.28236	0.411122	10.0983	0.000163329	3.40370898473724e-05	1311.17	1391.2	1149.77	523.236	618.562	478.074
tsf	elongation factor Ts (EF-Ts)	-1.28076	0.41158	11.6357	0.000175117	3.6623654450892e-05	5551.88	4567.92	5090.51	2334.47	2212.05	1913.76
NWMN_1853	prephenate dehydratase	-1.279	0.412082	5.1496	0.014348	0.00527125	60.3835	66.2843	59.674	24.2776	25.4221	32.1929
ruvB	Holliday junction DNA helicase RuvB	-1.27401	0.413509	9.46552	7.83530587958279e-05	1.53679104919009e-05	857.514	969.242	1094.46	433.774	342.255	527.721
rplP	50S ribosomal protein L16	-1.27313	0.413762	11.0304	0.000190725	4.03130317136507e-05	5972.7	6083.01	8145.73	2765.55	3106.25	2844.04
NWMN_1515	O-methyltransferase family protein	-1.26859	0.415064	6.3025	0.000587528	0.000144263	175.48	132.47	207.069	79.3686	66.7639	81.1348
rpsC	30S ribosomal protein S3	-1.26738	0.415414	11.5555	0.000145534	2.98420410644203e-05	5554.18	6136.65	7590.85	2548.66	2993.35	2832.96
arsC	arsenate reductase	-1.26561	0.415923	4.73233	0.0420894	0.0185353	96.2404	79.9439	95.2812	31.9795	21.527	78.7913
NWMN_1642	conserved hypothetical protein	-1.26554	0.415943	9.76686	0.000126803	2.55772419740853e-05	1476.15	1413.59	1707.67	668.228	650.018	692.676
engG	GTP-binding protein EngA	-1.26056	0.417382	9.87103	0.000217604	4.70452186067227e-05	1060.58	885.638	1045.38	458.194	434.016	405.187
NWMN_1250	conserved hypothetical protein	-1.25629	0.418618	8.1258	5.69480350361447e-05	1.09157452000931e-05	507.261	421.608	417.695	224.127	163.911	207.395
cmk	cytidylate kinase	-1.2562	0.418646	7.69561	5.38016855434565e-05	1.02726843868264e-05	462.901	403.061	446.98	189.633	193.608	191.261
nusA	transcription termination-antitermination factor	-1.25547	0.418858	9.01565	0.00020142	4.30225577975282e-05	730.011	470.848	633.996	282.715	254.673	270.744
rplV	50S ribosomal protein L22	-1.25031	0.420359	10.7352	0.000290241	6.49464112432952e-05	5872.31	6455.18	7874.62	2778.78	3292.56	2698.76
NWMN_0522	conserved hypothetical protein	-1.25013	0.420412	6.25614	0.000666271	0.000166815	204.445	183.124	175.736	85.0143	80.8731	81.0631
hisS	histidyl-tRNA synthetase	-1.24874	0.420816	8.15913	7.67279843655473e-05	1.49921693076812e-05	329.645	256.578	353.002	150.662	119.707	149.451
NWMN_0423	sodium-dependent symporter protein	-1.2456	0.421732	8.64155	0.000532627	0.000128804	429.569	254.999	538.769	213.302	122.08	229.464
NWMN_2254	conserved hypothetical protein	-1.24556	0.421744	7.53121	0.000175818	3.69009396159446e-05	486.535	257.069	435.015	165.614	157.771	213.405
fruB	fructose 1-phosphate kinase	-1.24433	0.422104	9.00372	0.000879266	0.000226022	552.886	1238.26	547.833	294.647	385.122	328.989
gidB	glucose inhibited division protein B	-1.24179	0.422848	8.25218	5.51825621192415e-05	1.05568423073586e-05	573.011	547.773	634.884	240.58	252.61	295.49
infB	translation initiation factor IF-2	-1.24152	0.422928	10.1545	0.000257167	5.6553796528e-05	780.97	649.564	816.587	334.301	350.159	298.774
NWMN_1993	conserved hypothetical protein	-1.24062	0.423191	7.24639	6.15462529197226e-05	1.18885778299613e-05	345.631	324.953	298.345	139.996	125.591	173.567
NWMN_2253	drug resistance transporter EmrB/QacA subfamily protein	-1.23999	0.423376	8.68203	0.000349306	7.99302441789616e-05	372.632	187.661	318.286	130.039	120.232	147.354
aapA	D-serine/D-alanine/glycine transporter	-1.23931	0.423575	9.60109	0.000254895	5.59595838168707e-05	858.373	760.928	761.77	321.762	391.243	329.731
NWMN_0450	initiation-control protein	-1.23692	0.424277	6.01484	0.00310241	0.000912746	253	262.435	267.003	113.523	135.349	86.7624
rpl7AE	ribosomal protein L7Ae	-1.23608	0.424524	7.57482	0.000143962	2.93057768660681e-05	945.075	709.525	848.496	386.851	370.646	348.011
rpsN1	30S ribosomal protein S14	-1.23493	0.424862	10.4868	0.000172512	3.60146933148676e-05	9154.3	11069.7	11966	4301.87	4998.82	5049.79
NWMN_1203	conserved hypothetical protein	-1.23311	0.425399	7.39173	5.94639556112549e-05	1.14642618730466e-05	531.493	464.229	417.968	235.26	170.753	232.416
rplE	50S ribosomal protein L5	-1.23248	0.425585	11.8399	0.000215836	4.65025521197931e-05	8336.16	8768.62	11090.3	3607.42	4547.57	4457.39
purB	adenylosuccinate lyase	-1.22984	0.426364	8.84294	0.000201996	4.3220629611569e-05	486.259	515.992	474.01	211.58	232.577	207.087
fer	ferredoxin	-1.22927	0.426532	6.88266	9.29352479620261e-05	1.85041949879814e-05	734.944	583.561	644.78	284.707	271.573	335.298
NWMN_0623	conserved hypothetical protein	-1.22243	0.42856	9.16834	0.00058545	0.000143535	863.803	552.954	822.837	379.763	322.382	293.688
NWMN_0519	deoxynucleoside kinase	-1.21994	0.429301	5.97386	0.00245825	0.000704966	134.702	113.632	143.145	66.785	48.8578	62.5224
NWMN_1790	conserved hypothetical protein	-1.21824	0.429807	6.09337	0.00134515	0.000360772	133.352	156.132	162.467	53.5734	57.5309	104.163
NWMN_1187	conserved hypothetical protein	-1.21347	0.431229	7.71571	8.97451603852159e-05	1.77690083526449e-05	216.583	195.446	272.093	98.3274	100.765	113.841
glnR	glutamine synthetase repressor	-1.2125	0.431519	8.82927	0.00113467	0.000299683	1526.03	2494.43	1130.34	953.286	665.985	646.062
NWMN_2285	conserved hypothetical protein	-1.21132	0.431874	5.91058	0.00310241	0.000911781	229.959	223.661	229.504	103.924	105.814	95.9623
NWMN_0906	glycosyl transferase, group 1 family protein	-1.21092	0.431993	7.38072	7.27774498906829e-05	1.41661900975921e-05	174.732	150.041	138.667	71.094	63.9079	76.7284
frr	ribosome recycling factor	-1.21045	0.432134	9.15965	0.000376037	8.71646670062597e-05	1426.79	1369.29	1490.76	634.811	701.665	570.66
NWMN_2161	conserved hypothetical protein	-1.20908	0.432544	6.82285	0.000145057	2.96673809890732e-05	498.945	443.128	528.966	223.887	210.831	237.012
NWMN_2218	conserved hypothetical protein	-1.20114	0.434932	8.79702	0.000223944	4.85821985535855e-05	450.557	459.623	418.227	233.32	168.418	205.176
NWMN_0518	conserved hypothetical protein	-1.201	0.434974	7.09057	0.000283653	6.29052034395498e-05	305.616	250.778	294.848	124.526	138.591	120.925
gltX	glutamyl-tRNA synthetase	-1.1984	0.435758	10.0569	0.000290977	6.52861570047358e-05	944.826	989.662	1081.5	465.67	441.179	472.744
greA	transcription elongation factor	-1.19544	0.436652	7.49981	0.000914758	0.000235825	693.117	442.771	435.375	322.593	187.069	200.532
obg	Spo0B-associated GTP-binding protein	-1.18889	0.43864	9.66539	0.000240196	5.2375563196488e-05	807.513	784.953	975.301	391.392	354.105	457.768
rplN	50S ribosomal protein L14	-1.18708	0.439192	10.6974	0.000365076	8.42168982363337e-05	5530.87	5636.68	7337.36	2520.07	2988.19	3059.28
NWMN_1428	exodeoxyribonuclease VII large subunit	-1.18264	0.440545	9.03158	0.000417406	9.90796476189989e-05	556.764	500.244	556.063	244.5	262.777	228.18
atpG	ATP synthase, gamma subunit	-1.18057	0.441177	10.6137	0.000400475	9.44656656018576e-05	2317.09	2689.39	2449.65	1145.59	1187.45	1066.73
NWMN_2227	Na?? antiporter family protein	-1.17706	0.442253	6.80025	0.000284304	6.3155184755423e-05	123.924	86.574	113.277	43.8948	36.3921	80.8526
idi	isopentenyl-diphosphate delta-isomerase	-1.1751	0.442853	7.35942	0.000147993	3.0511251580808e-05	236.122	217.616	185.889	107.994	83.8629	107.766
NWMN_1874	conserved hypothetical protein	-1.17229	0.443715	6.23572	0.00189012	0.0005287	340.854	359.563	303.306	186.098	129.782	148.446
NWMN_0006	conserved hypothetical protein	-1.17068	0.444211	5.66451	0.0114465	0.00408198	83.4332	58.5762	102.662	34.529	28.0535	59.4026
NWMN_1513	peptidase U32 family protein	-1.16885	0.444777	8.70671	0.000417406	9.90094167990747e-05	490.835	354.519	497.694	232.842	178.461	222.673
ribB	riboflavin synthase, alpha subunit	-1.16766	0.445142	4.76423	0.0471688	0.0212891	59.7435	66.9997	46.9418	25.5328	21.1247	37.6526
rpsU	30S ribosomal protein S21	-1.16506	0.445945	6.62443	0.000289563	6.46461822094852e-05	740.734	764.822	782.267	363.01	331.648	381.011
rplX	50S ribosomal protein L24	-1.16464	0.446077	11.5861	0.000471361	0.000113288	11118.4	12421.7	15958.9	5047.49	6586.53	7057.38
NWMN_1071	conserved hypothetical protein	-1.16223	0.446821	5.19512	0.0412433	0.0180172	335.761	285.782	202.66	145.047	146.91	71.9747
thiI	thiamine biosynthesis protein ThiI	-1.16013	0.447471	7.26656	0.000296526	6.69717635582896e-05	162.564	139.725	205.838	74.8975	68.6176	103.758
NWMN_1136	Dak phosphatase	-1.15956	0.44765	10.2985	0.000602612	0.000149086	1156.19	936.921	1044.39	507.902	502.258	443.038
NWMN_1018	conserved hypothetical protein	-1.15733	0.448342	6.48733	0.000461544	0.000110414	173.39	207.059	207.189	73.7303	81.6693	133.688
NWMN_0355	conserved hypothetical protein	-1.15577	0.448826	9.45234	0.000393647	9.21239610532519e-05	828.581	795.121	968.419	392.573	379.742	467.189
NWMN_1652	multidrug resistance transporter protein B	-1.15481	0.449127	7.66945	0.000163107	3.39301707512298e-05	265.537	195.558	235.717	115.12	88.5867	133.756
NWMN_0715	GGDEF domain protein	-1.14937	0.450823	7.56855	0.000247664	5.40959951012887e-05	276.926	187.134	251.646	110.173	97.5909	140.985
NWMN_0172	conserved hypothetical protein	-1.14827	0.451166	6.81266	0.000305157	6.9147711751989e-05	120.729	133.132	105.404	52.7571	37.3447	91.5125
NWMN_0646	conserved hypothetical protein	-1.14738	0.451446	7.63265	0.000544568	0.000132299	740.636	624.795	694.313	369.243	319.184	266.293
htrA	serine protease HtrA	-1.14679	0.451628	8.07529	0.000190725	4.02727340329807e-05	152.749	136.895	177.913	71.87	62.5938	94.3179
plsX	fatty acid/phospholipid synthesis protein PlsX	-1.14672	0.45165	10.1123	0.000512031	0.000123253	1596.45	1489.24	1500.43	739.203	729.729	680.48
aspS	aspartyl-tRNA synthetase	-1.14501	0.452186	9.28191	0.00062462	0.000155691	472.445	436.425	528.302	226.203	231.162	220.381
atpC	ATP synthase F1, epsilon subunit	-1.14252	0.452966	9.9654	0.000736608	0.000186888	3358.76	3529.05	3224.55	1655.98	1610.03	1469.11
srrA	DNA-binding response regulator SrrA	-1.13889	0.45411	7.26605	0.000583213	0.00014277	276.356	339.933	251.613	126.646	150.279	129.004
NWMN_1135	conserved hypothetical protein	-1.13829	0.454297	8.13394	0.000569896	0.000139299	1147.82	896.674	1023.26	521.758	491.475	425.514
rpsH	30S ribosomal protein S8	-1.13297	0.455976	11.3889	0.000724329	0.000182697	7574.43	9219.01	10568.7	3954.01	4603.31	4508.31
fabD	malonyl CoA-acyl carrier protein transacylase	-1.13225	0.456202	9.93638	0.000746828	0.000189759	1525.48	1378.42	1400.6	724.727	663.686	655.851
NWMN_1068	conserved hypothetical protein	-1.12972	0.457003	6.12132	0.00260898	0.000750131	184.868	161.268	206.821	84.1281	78.3696	110.015
miaB	tRNA-i(6)A37 modification enzyme MiaB	-1.12502	0.458496	8.62662	0.000391909	9.15716411652401e-05	373.021	326.188	334.295	173.746	146.071	182.626
glnA	glutamine synthetase	-1.12342	0.459003	11.4041	0.00169573	0.000466768	2634.09	3461.14	2089.91	1422.62	1333.14	1059.24
pgsA	CDP-diacylglycerol-glycerol-3-phosphate 3-phosphatidyltransferase	-1.12228	0.459368	7.41628	0.00161566	0.000440524	517.319	366.533	320.921	255.117	160.244	153.024
NWMN_2077	iron compound ABC transporter, permease protein	-1.11968	0.460195	5.41196	0.0271956	0.0109914	60.5597	47.5554	52.9873	20.7152	14.6066	51.3486
NWMN_1679	conserved hypothetical protein	-1.11729	0.460959	7.79013	0.000389299	9.08171421936791e-05	343.109	318.66	328.476	172.611	155.875	143.877
NWMN_1865	conserved hypothetical protein	-1.1166	0.461179	7.03887	0.0007733	0.000196772	381.688	318.982	317.714	185.747	152.038	149.506
rpmC	50S ribosomal protein L29	-1.11366	0.462121	9.27212	0.00113151	0.000298431	3182.18	3638.87	4511.19	1763.31	1918.4	1771.94
rpsQ	30S ribosomal protein S17	-1.11191	0.462683	10.1752	0.00148881	0.000403726	4966.29	5707.46	7186.73	2688.99	3251.13	2576.37
trpS	tryptophanyl-tRNA synthetase	-1.11163	0.462771	8.01174	0.000290241	6.50131550447016e-05	349.287	354.374	351.278	173.793	164.723	172.321
ruvA	Holliday junction DNA helicase RuvA	-1.11126	0.462891	8.30904	0.000375825	8.69758370593114e-05	639.004	681.857	798.146	349.862	308.833	383.298
efp	translation elongation factor EF-P	-1.11096	0.462985	10.8766	0.000957198	0.000247833	4678.81	5056.24	3976.24	2242.22	2277.64	2021.98
pfs	5'-methylthioadenosine/S-adenosylhomocysteine nucleosidase	-1.11068	0.463076	6.63588	0.000462431	0.000110798	186.623	189.525	205.597	92.0693	84.2186	111.783
NWMN_2286	MarR family regulatory protein	-1.1103	0.463199	7.86234	0.000250737	5.49418935596408e-05	714.738	695.8	691.878	369.668	296.227	362.217
NWMN_2313	amino acid ABC transporter, amino acid-binding protein	-1.10921	0.463547	10.4583	0.000699912	0.000175758	2523.52	2076.86	2650.39	1299.07	971.481	1314.57
fabG	3-oxoacyl-[acyl-carrier protein] reductase	-1.10782	0.463993	9.81814	0.00108723	0.000285943	1733.68	1549.34	1697.06	837.057	808.603	753.461
gmk	guanylate kinase	-1.10751	0.464093	9.02714	0.00115435	0.000305741	1075.03	1097.11	1227.1	574.582	569.868	480.933
hpt	hypoxanthine phosphoribosyltransferase	-1.10551	0.46474	8.42235	0.000624367	0.000155396	948.682	720.682	999.254	484.179	349.124	494.983
NWMN_1302	conserved hypothetical protein	-1.10517	0.464849	8.79446	0.00121947	0.000325294	700.615	717.469	582.236	336.833	336.906	279.47
NWMN_1610	aminotransferase, class V	-1.10133	0.466088	6.87439	0.000700844	0.000176252	137.058	104.876	167.07	64.1061	54.1422	90.7999
NWMN_0893	Na transporting ATP synthase	-1.09926	0.466756	7.65135	0.000419271	9.97917901665798e-05	218.078	170.801	206.302	101.191	90.0902	101.792
atpD	ATP synthase, beta subunit	-1.0974	0.467357	11.7318	0.000975046	0.000253903	3085.22	3373.82	3283.22	1573.79	1656.52	1479.92
NWMN_1748	conserved hypothetical protein	-1.0972	0.467422	6.38492	0.00165572	0.000453293	93.4378	92.8199	106.617	43.0845	36.4556	72.5023
secY	preprotein translocase SecY subunit	-1.08831	0.470312	12.6629	0.000914007	0.000235292	5921.83	6371.08	7827.34	3108.33	3291.54	3596.41
NWMN_1238	conserved hypothetical protein	-1.08597	0.471077	5.53506	0.0176667	0.00675953	99.1809	123.896	91.8608	43.1294	53.7426	59.7291
NWMN_2064	conserved hypothetical protein	-1.08556	0.471209	7.52677	0.00177013	0.000491848	364.997	304.806	249.105	201.541	115.569	131.672
NWMN_1175	conserved hypothetical protein	-1.08553	0.471218	8.01479	0.000820888	0.000209796	786.295	631.987	812.799	345.227	400.153	346.501
hsdM	type I restriction-modification system, methyltransferase subunit	-1.08459	0.471528	6.65261	0.0023009	0.000655193	73.4382	90.1893	86.724	26.5132	27.9878	83.0996
NWMN_0582	iron compound ABC transporter, permease protein	-1.08166	0.472486	6.13134	0.00366095	0.00110155	94.7795	99.0338	97.678	46.2696	36.6394	68.3357
rpmJ	50S ribosomal protein L36	-1.07644	0.474197	10.5619	0.00175718	0.000487598	16578.5	18035.6	19342.7	9116.76	9440.99	7751.06
cls	cardiolipin synthetase	-1.07616	0.474289	7.36249	0.000395845	9.29325231721438e-05	153.006	149.299	140.554	71.4177	68.7321	82.3388
NWMN_0578	conserved hypothetical protein	-1.07532	0.474567	6.02484	0.00589191	0.00192817	187.701	185.371	227.576	92.8064	81.5114	137.811
pnpA	polyribonucleotide nucleotidyltransferase	-1.07389	0.475036	10.9957	0.00121947	0.000325705	1332.09	1162.55	1406.72	632.243	651.259	660.403
NWMN_0679	conserved hypothetical protein	-1.07346	0.475178	7.17818	0.000592157	0.00014562	289.48	236.639	275.508	134.513	100.869	181.726
NWMN_2311	amino acid ABC transporter, ATP-binding protein	-1.06892	0.476674	10.8312	0.00108714	0.000285515	3367.47	2886.87	3682.15	1572.16	1623.14	1822.4
NWMN_1852	nitric oxide synthase oxygenase	-1.06201	0.478963	6.13116	0.00465148	0.0014617	84.7559	95.8492	74.997	37.5942	33.0875	64.5579
sarY	staphylococcal accessory regulator Y	-1.05134	0.482519	6.15523	0.00776701	0.00261112	117.595	122.056	129.931	46.434	41.3389	118.178
rplO	50S ribosomal protein L15	-1.04561	0.484439	10.6746	0.00178853	0.000497627	4484.21	5042.76	5290.5	2328.32	2669.89	2471.77
holA	DNA polymerase III, delta subunit	-1.04409	0.484951	6.17558	0.00670932	0.00222564	115.176	85.681	93.7925	56.6742	42.6718	51.2791
pyrD	dihydroorotate dehydrogenase	-1.03974	0.486415	7.29563	0.00509359	0.00162344	188.367	160.412	213.181	58.9144	61.1329	203.95
tagA	teichoic acid biosynthesis protein A	-1.03937	0.486541	7.03875	0.000997555	0.000260135	229.399	219.945	230.915	120.325	100.428	131.588
rnhB	ribonuclease HII	-1.03749	0.487174	6.78035	0.000946439	0.000244696	166.495	189.581	207.418	82.965	89.2602	124.171
nusG	transcription antitermination protein	-1.03704	0.487327	9.24769	0.00169278	0.000465325	1508.26	1433.34	1466.17	801.253	699.124	747.677
NWMN_0198	transcriptional regulator, GntR family protein	-1.03184	0.489086	6.76623	0.00112561	0.000296456	203.67	187.602	208.932	94.953	73.6556	158.906
adk	adenylate kinase	-1.02842	0.490246	11.3819	0.00245418	0.000702888	5142.59	4963.54	6270.65	2720.47	2922.42	2729.05
spa	immunoglobulin G binding protein A precursor (protein A)	-1.02155	0.492588	14.4195	0.00465148	0.00146179	18492.5	17010	20500.3	8439.89	11693.5	8037.64
pryF	orotidine 5'-phosphate decarboxylase	-1.02002	0.493111	7.2257	0.00116197	0.00030819	275.371	264.135	310.438	153.05	125.233	169.544
NWMN_1740	DNA-binding response regulator	-1.0177	0.493902	5.77529	0.0170687	0.00650538	115.024	113.646	111.653	53.3269	42.9235	90.8993
tcaB	teicoplanin resistance associated protein B	-1.01526	0.494739	6.00873	0.0103236	0.003624	70.121	68.2891	68.312	34.6648	25.788	52.6341
NWMN_0143	oligopeptide ABC transporter, ATP-binding protein	-1.01327	0.495422	6.32826	0.0188283	0.00727394	54.6406	68.5083	66.6705	22.2674	15.774	74.9728
dnaI	primosomal protein DnaI	-1.01115	0.49615	7.37258	0.00140655	0.000378807	244.466	250.552	218.58	123.851	125.38	117.936
NWMN_1864	conserved hypothetical protein	-1.00937	0.496764	6.87734	0.00147079	0.000397747	293.363	277.37	260.193	144.264	135.04	156.201
NWMN_1138	fatty acid and phospholipid biosynthesis transcriptional regulator	-1.00673	0.497674	8.68697	0.00196839	0.000553518	944.706	940.181	958.845	500.842	483.691	494.833
lytS	autolysin sensor histidine kinase protein	-1.00242	0.499163	7.43497	0.00343448	0.00102192	115.915	129.737	128.251	52.9309	35.3397	129.755
NWMN_2030	conserved hypothetical protein	-1.00179	0.49938	6.67125	0.00161436	0.000439571	262.811	252.706	247.674	112.608	126.906	170.997
stbD	prevent-host-death protein	-0.996046	0.501372	7.66405	0.00146371	0.000395288	1152.21	1048.87	905.935	554.303	525.052	548.693
NWMN_1402	conserved hypothetical protein	-0.994586	0.50188	6.74018	0.00330369	0.00097687	269.703	256.769	254.109	135.728	147.062	120.073
arcC1	carbamate kinase	-0.994105	0.502047	6.45243	0.00345434	0.00102912	117.848	121.809	109.053	58.0061	43.6751	92.4215
NWMN_1153	conserved hypothetical protein	-0.993894	0.502121	6.73687	0.00175455	0.000486215	143.696	150.837	172.254	72.5625	68.5016	116.085
infA	translation initiation factor IF-1	-0.991389	0.502993	10.9142	0.00434797	0.00134703	11288	11439.3	12297.7	6288.15	6551.09	5246.7
fmtC	oxacillin resistance-related FmtC protein	-0.989739	0.503569	8.93294	0.00197907	0.000557257	276.863	220.007	258.299	134.8	115.202	157.584
secG	preprotein translocase, SecG subunit	-0.989257	0.503737	7.11443	0.00434797	0.00134686	899.625	703.094	740.475	526.316	338.17	360.556
NWMN_0496	conserved hypothetical protein	-0.987885	0.504217	6.60309	0.00322341	0.000950739	193.089	222.531	255.297	113.824	119.972	120.39
NWMN_1202	conserved hypothetical protein	-0.987397	0.504387	6.89467	0.00249928	0.000717661	422.501	445.818	415.081	236.454	220.445	215.659
tig	trigger factor, prolyl isomerase	-0.986628	0.504656	11.5523	0.0044797	0.00139283	2966.96	2875.61	3279.37	1633.06	1724.01	1371.82
hepT	heptaprenyl diphosphate synthase component II	-0.986116	0.504835	8.46001	0.0023009	0.00065557	470.961	453.021	504.451	241.378	258.274	254.615
rluB	ribosomal large subunit pseudouridine synthase B	-0.985896	0.504912	7.36519	0.00188667	0.000527034	290.387	288.621	300.928	146.876	163.629	151.791
NWMN_1667	mannosyl-glycoprotein endo-beta-N-acetylglucosamidase	-0.983216	0.505851	9.06691	0.00654588	0.00215926	890.017	539.831	1029.69	425.019	448.758	434.627
NWMN_1830	UDP-N-acetylmuramyl tripeptide synthetase	-0.982495	0.506104	7.97138	0.00316954	0.000933671	272.738	208.565	270.774	152.373	124.953	117.458
NWMN_0022	conserved hypothetical protein	-0.97951	0.507152	7.13172	0.0138058	0.00503615	65.0312	87.4912	72.7534	24.7747	19.6273	93.3163
NWMN_1545	ACT domain protein pheB	-0.977252	0.507946	7.4758	0.0020752	0.000587407	455.985	453.285	602.895	259.385	249.859	310.576
rpoE	DNA-directed RNA polymerase delta subunit	-0.975975	0.508396	9.11903	0.00437322	0.0013581	1436.95	1272.87	1409.36	854.297	658.168	663.092
NWMN_0454	TatD related DNase	-0.975344	0.508618	8.68013	0.00287515	0.000838451	735.516	631.794	708.154	380.764	351.082	376.54
accA	acetyl-CoA carboxylase alpha subunit	-0.97414	0.509043	8.6189	0.00369459	0.00111442	651.947	470.64	506.14	321.653	259.495	288.902
gpsA	glycerol-3-phosphate dehydrogenase	-0.972992	0.509448	9.00945	0.00363373	0.00108931	693.465	632.479	698.962	353.634	372.421	347.428
NWMN_0889	conserved hypothetical protein	-0.972314	0.509688	6.01034	0.0148328	0.00551545	303.994	279.637	368.892	172.547	151.535	193.975
NWMN_1188	peptidase M16 family protein	-0.970248	0.510418	8.07819	0.00232291	0.000663566	276.491	240.752	302.664	144.699	142.624	153.689
NWMN_2530	transcriptional regulator Crp/Fnr family protein	-0.969862	0.510555	6.0338	0.0132714	0.00482642	126.118	119.223	113.467	62.697	50.5147	86.3655
NWMN_2071	hemolysin III	-0.969054	0.510841	7.53242	0.00199221	0.000561697	367.578	364.356	321.201	169.663	191.432	205.014
asnS	asparaginyl-tRNA synthetase	-0.968864	0.510908	9.46629	0.00452191	0.001411	735.012	772.481	640.23	410.409	367.421	359.385
NWMN_1339	conserved hypothetical protein	-0.965856	0.511975	7.389	0.00306367	0.000896796	521.503	512.885	473.461	274.273	283.415	235.805
NWMN_1734	cmp binding factor 1	-0.962258	0.513253	7.82475	0.00429068	0.0013261	338.896	303.404	306.499	162.911	194.365	139.513
NWMN_0706	conserved hypothetical protein	-0.961346	0.513578	6.41286	0.00667224	0.0022059	345.496	313.71	394.591	161.73	197.154	215.434
prs	ribose-phosphate pyrophosphokinase	-0.957	0.515127	9.42732	0.00464277	0.00145388	926.436	903.991	954.632	504.724	500.655	490.42
udk	uridine kinase	-0.950335	0.517512	9.20829	0.00426657	0.00131547	1278.67	1034.54	1363.56	658.323	626.759	735.005
NWMN_2504	malate:quinone oxidoreductase 2	-0.946914	0.518741	11.8787	0.00551042	0.00177281	3456.08	3287.58	3101.08	1814.71	1863.33	1580.16
mnhB1	Na?? antiporter subunit	-0.943006	0.520148	6.78135	0.0081415	0.00275516	408.737	323.799	271.656	231.163	155.132	151.555
NWMN_0342	conserved hypothetical protein	-0.941847	0.520566	6.05422	0.0147879	0.00549245	126.915	128.057	103.619	62.008	56.6203	81.9753
rplT	50S ribosomal protein L20	-0.937418	0.522166	8.53439	0.00420757	0.00129572	1360.84	1266.96	1415.21	767.087	714.105	724.769
srrB	staphylococcal respiratory response protein SrrB	-0.934569	0.523199	8.00269	0.00273442	0.000792291	163.865	242.923	156.572	84.5677	98.5307	132.39
fhuG	ferrichrome transport permease fhuG	-0.93304	0.523754	6.27707	0.0119096	0.00427365	114.4	83.1177	92.7975	51.7801	39.7736	76.1074
rnc	ribonuclease III	-0.931769	0.524215	6.1385	0.0140234	0.00513114	120.581	115.148	132.983	71.1689	52.1821	86.1748
parC	DNA topoisomerase IV, A subunit	-0.926736	0.526047	9.7119	0.00843673	0.00287074	484.397	378.793	492.123	251.485	259.879	228.171
pyrE	orotate phosphoribosyltransferase	-0.923024	0.527402	6.91925	0.00589191	0.00192822	238.773	235.179	291.881	143.823	138.843	140.033
NWMN_2073	conserved hypothetical protein	-0.92275	0.527503	7.05193	0.00480232	0.00151812	374.319	354.649	263.609	153.194	189.568	210.578
NWMN_1430	conserved hypothetical protein	-0.920501	0.528325	8.153	0.00404797	0.00124356	1007.17	944.109	1088.21	546.819	572.089	559.421
NWMN_1698	conserved hypothetical protein	-0.919241	0.528787	6.27933	0.0184244	0.00709738	33.8623	27.4517	33.6509	15.1181	10.6306	32.0851
NWMN_1939	conserved hypothetical protein	-0.919113	0.528834	5.75702	0.0342889	0.014519	107.389	88.6003	83.6053	54.0993	44.8684	58.1534
NWMN_2408	conserved hypothetical protein	-0.918529	0.529048	7.37329	0.00461147	0.00144237	160.823	169.338	156.383	77.0193	58.995	156.447
nrdF	ribonucleotide-diphosphate reductase beta chain	-0.917401	0.529462	9.5912	0.00567601	0.0018428	992.095	1039.12	1033.77	514.088	590.739	596.378
NWMN_1340	conserved hypothetical protein	-0.911813	0.531517	8.77365	0.00506429	0.00161222	514.322	519.33	464.933	252.993	282.985	301.678
maeB	NADP-dependent malic enzyme, malate dehydrogenase	-0.911525	0.531623	8.63532	0.00667562	0.00220987	409.877	423.518	419.43	231.052	243.289	214.118
qoxB	quinol oxidase polypeptide I QoxB	-0.910845	0.531874	11.6731	0.00734187	0.00245729	2096.07	2236.85	2027.37	1265.09	1158.52	1071.6
sdhC	succinate dehydrogenase cytochrome b558 subunit	-0.909477	0.532378	7.11382	0.0158386	0.00596596	314.54	383.852	181.622	188.31	159.585	125.588
rpsM	30S ribosomal protein S13	-0.908947	0.532574	11.2612	0.00730661	0.00244277	8204.04	8865.07	8911.34	4579.55	5115.08	4673
NWMN_1172	conserved hypothetical protein	-0.904801	0.534106	9.49761	0.00700993	0.00233838	727.721	659.548	775.325	429.045	380.228	400.814
gcaD	UDP-N-acetylglucosamine pyrophosphorylase	-0.903224	0.53469	9.59449	0.00571751	0.00186053	713.322	708.276	757.054	429.847	354.041	453.161
dnaB1	replication initiation and membrane attachment protein	-0.901479	0.535338	7.24138	0.00552653	0.00178606	134.482	151.277	129.888	74.7901	77.3688	80.6712
nusB	transcription antitermination protein NusB	-0.900896	0.535554	6.57981	0.00926619	0.00319429	347.861	295.093	307.036	170.529	192.85	162.075
metS	methionyl-tRNA synthetase	-0.900154	0.535829	10.0068	0.00777508	0.00261961	650.326	628.782	723.338	365.269	373.802	387.282
NWMN_1747	SpoU rRNA methylase family protein	-0.897196	0.536929	5.85515	0.0330928	0.0138665	153.698	163.627	152.493	91.4264	74.6501	103.082
rpmB	50S ribosomal protein L28	-0.895912	0.537407	7.77471	0.00296656	0.000867268	1439.38	1457.72	1521.36	874.26	639.556	1056.7
treC	alpha,alpha-phosphotrehalase	-0.894948	0.537767	6.98737	0.00922593	0.00317355	71.3814	136.895	83.1017	44.055	43.8049	84.9734
NWMN_1189	conserved hypothetical protein	-0.892841	0.538553	7.31443	0.0064345	0.00212013	303.725	270.152	294.577	168.436	160.236	159.438
hemC	porphobilinogen deaminase	-0.892134	0.538816	8.14688	0.00429068	0.00132588	352.784	454.092	364.601	220.667	203.221	241.158
NWMN_0784	conserved hypothetical protein	-0.886136	0.541061	8.09627	0.00561606	0.00181917	432.02	371.148	396.734	222.611	144.277	362.701
acpP	acyl carrier protein	-0.885238	0.541398	8.4403	0.00464702	0.00145694	1901.17	1839.7	1904.55	1111.86	849.432	1338.26
smc	chromosome segregation SMC protein	-0.883165	0.542177	8.74153	0.00877725	0.0029964	125.501	137.963	191.119	70.529	85.9317	109.125
NWMN_1534	N-acetylmuramoyl-L-alanine amidase, family 3	-0.882897	0.542277	7.79046	0.00537485	0.00172307	349.842	290.397	329.288	192.973	178.328	177.293
hsdM1	type I restriction-modification system, methyltransferase subunit	-0.878969	0.543756	6.34254	0.0272438	0.011021	50.8348	61.8892	58.6608	21.2878	21.8208	65.4987
dsbA	protein-disulfide isomerase	-0.877102	0.54446	6.92056	0.00581047	0.00189293	249.725	233.48	277.693	119.338	132.072	201.135
NWMN_1829	CobB/CobQ-like glutamine amidotransferase	-0.875301	0.54514	7.54752	0.00977709	0.00341399	343.016	281.89	357.642	185.389	201.771	165.839
rpoA	DNA-directed RNA polymerase alpha chain	-0.873434	0.545846	12.4519	0.0105902	0.00372586	7201.91	7319.33	8230.35	4508.17	4393.44	3957.79
parE	DNA topoisomerase IV, B subunit	-0.872119	0.546344	9.72225	0.012841	0.00465558	573.658	443.658	603.573	312.751	313.705	298.129
rpsO	30S ribosomal protein S15	-0.868734	0.547627	10.4875	0.0199233	0.00774136	6254.02	4979.57	9170.24	3654.78	4358.09	3605.1
NWMN_1215	conserved hypothetical protein	-0.866972	0.548296	7.68762	0.00567601	0.00184089	214.506	169.937	242.895	118.726	103.252	149.843
NWMN_2239	aldose 1-epimerase precursor	-0.865957	0.548682	6.52242	0.00823921	0.00279741	108.229	114.333	118.482	64.239	57.7496	78.2449
NWMN_0890	peptide chain release factor 3	-0.860859	0.550625	8.75653	0.00887644	0.00304344	344.879	336.653	370.734	204.279	194.348	210.409
NWMN_1514	peptidase U32 family protein	-0.858898	0.551374	8.00391	0.00721994	0.00241112	358.666	283.43	407.862	220.039	170.217	228.443
NWMN_1520	helicase RecD/TraA family protein	-0.858459	0.551541	8.42767	0.00833726	0.0028338	190.354	153.161	183.707	99.5027	98.9593	108.397
rplU	50S ribosomal protein L21	-0.858403	0.551563	11.8668	0.00968852	0.00337227	15913.6	14406.1	15723.9	9673.42	7949.61	9087.31
NWMN_0911	1,4-dihydroxy-2-naphthoate octaprenyltransferase	-0.856613	0.552247	7.14579	0.0106597	0.00376179	223.57	178.304	169.554	134.007	83.2391	117.155
NWMN_0452	conserved hypothetical protein	-0.85568	0.552605	6.02214	0.0313805	0.0129975	94.9477	87.2895	107.854	48.9099	49.9168	75.8468
proS	prolyl-tRNA synthetase	-0.851624	0.554161	10.3959	0.0108904	0.00385129	1016.17	948.566	1040.84	590.008	572.265	579.247
tgt	queuine tRNA-ribosyltransferase	-0.849021	0.555161	10.93	0.00958263	0.00331761	2136.78	2067.94	2262.44	1306.87	1112.04	1391.39
lysS	lysyl-tRNA synthetase, class-2	-0.846168	0.55626	10.35	0.0121544	0.00437503	1088.89	1043.8	1074.89	643.416	619.519	591.373
fhuB	ferrichrome transport permease fhuB	-0.840895	0.558297	7.09139	0.0119096	0.00426623	167.941	133.356	214.82	84.7877	82.2346	154.35
murB	UDP-N-acetylenolpyruvoylglucosamine reductase	-0.83757	0.559585	7.03075	0.011455	0.00408988	178.95	157.614	198.106	100.388	104.222	110.716
qoxC	quinol oxidase polypeptide III	-0.834768	0.560673	10.6531	0.0140234	0.00513081	3162.08	3635.16	3302.76	1998.55	1995.33	1876.05
NWMN_2198	transcriptional regulator AraC family protein	-0.833996	0.560973	6.82565	0.0128704	0.00467102	67.0795	77.4471	67.5265	33.9687	26.6861	75.4123
rpmI	50S ribosomal protein L35	-0.832534	0.561542	10.9935	0.0144821	0.00534203	13988.7	12100.4	12448.9	8508.47	6766.39	7351.77
NWMN_0354	conserved hypothetical protein	-0.832194	0.561674	6.92619	0.0120967	0.00434978	182.593	132.593	199.704	104.884	82.1751	126.313
hsdR	type-I restriction-modification system restriction endonuclease subunit	-0.828276	0.563202	7.79355	0.0062116	0.00203977	97.3825	109.498	87.5936	47.6612	48.0832	87.0865
manA1	mannose-6-phosphate isomerase, class I	-0.827657	0.563444	8.24102	0.00751545	0.00252097	408.463	412.205	389.108	229.754	218.624	277.125
NWMN_0800	hydrolase	-0.826851	0.563758	6.49037	0.0144288	0.00531702	149.369	141.943	142.167	91.5288	73.7052	93.7704
aldB	alpha-acetolactate decarboxylase	-0.82456	0.564654	6.74919	0.0102436	0.00358831	172.951	213.803	178.86	96.8717	90.1928	164.148
NWMN_2034	conserved hypothetical protein	-0.82129	0.565936	7.32184	0.00943007	0.00325779	258.436	227.965	255.27	145.352	122.42	185.998
NWMN_1529	ATPase AAA family protein	-0.819066	0.566809	7.86245	0.00782321	0.00263873	246.254	214.196	224.577	130.215	130.463	150.31
NWMN_1863	conserved hypothetical protein	-0.819054	0.566814	8.38323	0.0100551	0.00351855	496.136	509.533	484.157	283.656	287.155	318.628
ftsK	DNA translocase FtsK/SpoIIIE family protein	-0.818226	0.567139	9.8921	0.0147879	0.00549327	516.7	474.279	514.561	287.721	290.771	322.567
NWMN_0956	conserved hypothetical protein	-0.817861	0.567282	10.2634	0.0183169	0.00704233	931.613	960.991	853.401	515.42	600.583	483.829
truA	tRNA pseudouridine synthase A	-0.816021	0.568006	6.81163	0.0121594	0.00438135	193.286	147.863	181.14	97.2951	97.827	121.934
NWMN_1735	conserved hypothetical protein	-0.81558	0.56818	9.18927	0.0228734	0.00904911	260.271	257.254	237.835	148.881	166.07	122.687
tufA	translation elongation factor Tu (EF-Tu)	-0.810975	0.569997	13.9039	0.0173162	0.00661257	17038.8	16126.7	15643.4	10136.5	9612.96	9117.79
pcrA	ATP-dependent DNA helicase	-0.810533	0.570171	8.74156	0.0155801	0.00583965	246.813	228.79	258.51	147.949	144.708	144.837
secE	membrane translocase subunit SecE	-0.80845	0.570995	7.73935	0.0093607	0.00323035	1502.02	1430.8	1463.63	954.635	768.273	925.238
tagG	teichoic acid ABC transporter permease protein	-0.808065	0.571147	7.59054	0.0327015	0.013654	370.915	226.34	281.346	217.297	170.243	122.165
NWMN_1372	conserved hypothetical protein	-0.804464	0.572575	7.47085	0.0134337	0.00489541	449.334	348.764	329.739	270.175	171.664	243.599
NWMN_0968	spermidine/putrescine ABC transporter, binding protein	-0.79374	0.576847	7.25015	0.0143889	0.00529159	206.103	150.79	166.698	111.192	81.4687	135.009
NWMN_1186	transcriptional regulator, GntR family protein	-0.7931	0.577103	7.20727	0.0150093	0.00559782	267.306	226.877	271.334	174.913	112.182	190.951
NWMN_1571	MutT/nudix family protein	-0.791883	0.57759	7.455	0.0106555	0.00375634	364.63	325.778	380.647	202.838	203.705	253.919
camS	CamS sex pheromone cAM373 precursor	-0.790064	0.578318	9.22544	0.0284123	0.0115992	676.055	596.053	609.374	418.339	386.409	309.255
NWMN_1849	conserved hypothetical protein	-0.789408	0.578581	7.02885	0.0259577	0.0104525	274.05	249.915	292.656	187.333	163.162	134.399
lig	DNA ligase, NAD-dependent	-0.788757	0.578842	9.21407	0.0197008	0.00764758	379.612	342.3	385.36	220.308	223.37	228.077
NWMN_0458	conserved hypothetical protein	-0.788668	0.578878	8.51425	0.0158288	0.00595636	547.459	573.369	489.676	287.159	343.038	346.328
NWMN_0447	conserved hypothetical protein	-0.788333	0.579013	7.73783	0.014051	0.00514646	798.964	824.126	809.522	497.469	500.244	462.585
NWMN_2312	amino acid ABC transporter, permease protein	-0.787631	0.579295	9.23789	0.0219603	0.00864707	1133.46	897.505	1105.32	639.887	630.834	631.513
NWMN_0799	conserved hypothetical protein	-0.785471	0.580162	6.82274	0.0147171	0.00545023	339.484	331.963	298.65	192.721	184.573	217.597
pcrB	geranylgeranylglyceryl phosphate synthase family protein PcrB	-0.783842	0.580818	6.36062	0.0316433	0.0131533	146.044	143.983	152.895	94.9641	84.12	90.4905
NWMN_2240	conserved hypothetical protein	-0.782461	0.581374	6.39491	0.0406621	0.0177179	285.661	287.544	353.854	140.434	128.467	352.838
folK	2-amino-4-hydroxy-6- hydroxymethyldihydropteridine pyrophosphokinase	-0.781178	0.581892	7.62671	0.0147171	0.00545058	470.877	480.875	587.257	256.863	329.897	365.451
NWMN_1195	conserved hypothetical protein	-0.780811	0.58204	11.6436	0.0212131	0.00829419	2710.09	2527.74	2427.57	1563	1557.57	1527.7
NWMN_2248	CorA-like Mg2 transporter protein	-0.779104	0.582728	6.34012	0.0313844	0.0130108	110.044	104.271	102.246	67.8894	54.4199	74.4248
hemX	HemA concentration negative effector HemX	-0.779104	0.582729	7.15876	0.0161269	0.00611648	192.057	251.238	208.985	126.189	129.198	144.285
qoxD	quinol oxidase polypeptide IV	-0.777006	0.583576	6.5643	0.0210753	0.00822813	384.394	408.837	420.128	269.029	220.184	255.39
NWMN_0343	ABC transporter, ATP-binding protein	-0.772639	0.585346	6.86161	0.0146065	0.00539875	170.06	177.378	161.006	92.4851	95.2779	132.481
NWMN_0615	conserved hypothetical protein	-0.770523	0.586205	6.3071	0.036499	0.0155379	118.083	115.29	112.262	62.8926	54.2831	107.528
NWMN_2035	conserved hypothetical protein	-0.770298	0.586296	8.32902	0.0149439	0.00556231	635.552	600.754	536.642	361.493	330.312	410.747
rpsK	30S ribosomal protein S11	-0.766893	0.587682	10.1519	0.0273102	0.0110592	3423.92	3400.18	4080.69	2253.67	2324.52	2064.77
NWMN_0748	conserved hypothetical protein	-0.763698	0.588984	9.09181	0.0219603	0.00864156	913.702	852.436	964.256	562.673	538.993	592.057
NWMN_0954	conserved hypothetical protein	-0.757798	0.591398	7.71363	0.0150892	0.00563322	340.712	410.764	397.892	234.713	163.74	354.697
gerCB	2-heptaprenyl-1,4-naphthoquinone methyltransferase	-0.754834	0.592615	7.32342	0.0246718	0.00985223	274.007	260.53	287.369	163.356	183.875	156.369
NWMN_0291	conserved hypothetical protein	-0.753447	0.593185	6.97492	0.0390662	0.0167776	172.811	133.296	184.263	80.9851	123.331	97.299
NWMN_2338	Na?? antiporter family protein	-0.750069	0.594575	7.6867	0.0166394	0.00633558	124.873	103.189	133.712	77.5847	60.3857	95.1385
saeR	DNA-binding response regulator SaeR	-0.749481	0.594818	7.06454	0.0285521	0.0116775	255.108	233.258	237.087	166.789	146.543	131.973
NWMN_1548	conserved hypothetical protein	-0.748569	0.595194	10.2037	0.0253817	0.0102017	5056.44	4106.45	4415.73	3011.6	2531.34	2989.43
hemN	oxygen-independent coproporphyrinogen III oxidase	-0.745853	0.596315	7.05006	0.0239888	0.00952603	144.233	118.905	163.875	85.2621	69.5707	125.553
NWMN_2281	transcriptional regulator AraC family protein	-0.743789	0.597169	6.56779	0.0241937	0.00961637	51.8577	57.2853	53.6153	30.178	26.0681	51.3921
NWMN_1191	transcriptional regulator Cro/CI family protein	-0.741387	0.598164	7.70571	0.0242972	0.00967557	692.529	585.756	692.402	416.68	422.179	385.785
NWMN_1341	conserved hypothetical protein	-0.739225	0.599061	7.2365	0.0253078	0.0101532	737.81	719.333	759.859	425.156	490.745	471.903
aroB	3-dehydroquinate synthase	-0.737028	0.599974	6.57658	0.0267526	0.0108024	113.044	103.278	112.523	64.7475	66.6225	78.0014
leuS	leucyl-tRNA synthetase	-0.736474	0.600204	9.41881	0.0332702	0.0139656	326.356	369.151	350.893	227.509	214.964	210.228
rho	transcription termination factor Rho	-0.731859	0.602127	10.4171	0.0310006	0.0128056	1238.39	1192.45	1389.16	816.113	778.265	819.357
NWMN_2252	conserved hypothetical protein	-0.729476	0.603123	6.84694	0.0308177	0.0127071	253.852	206.74	201.727	161.656	116.712	141.902
relA	GTP pyrophosphokinase	-0.72313	0.605782	8.56809	0.0297721	0.0122539	213.323	221.776	195.974	140.4	125.496	133.446
lpdA	dihydrolipoamide dehydrogenase	-0.720261	0.606988	8.83228	0.0481396	0.0217808	369.308	436.338	384.683	233.541	294.611	206.111
NWMN_1190	conserved hypothetical protein	-0.720083	0.607063	8.85891	0.0339765	0.0143378	698.019	614.379	743.355	416.47	439.242	457.093
NWMN_2609	chromosome partioning ParB family protein	-0.719875	0.60715	9.3356	0.0314443	0.0130473	928.833	842.859	1032.48	565.206	559.788	691.29
NWMN_1048	SpoU rRNA Methylase family protein	-0.718241	0.607838	7.06076	0.0273102	0.0110696	200.232	235.928	220.629	115.89	140.413	169.386
NWMN_0853	3-oxoacyl-(acyl-carrier-protein) synthase III	-0.718027	0.607928	9.7025	0.0413905	0.0181583	1145.84	903.108	1197.43	677.365	703.102	685.744
rplI	50S ribosomal protein L9	-0.715635	0.608937	8.2803	0.036499	0.015517	906.391	807.885	855.052	547.544	579.536	486.073
NWMN_1423	2-oxoisovalerate dehydrogenase, E1 component, alpha subunit	-0.713467	0.609853	9.14505	0.0454243	0.0203498	694.647	751.399	663.023	441.045	492.716	381.496
NWMN_0140	conserved hypothetical protein	-0.710316	0.611186	6.77671	0.029545	0.0121494	151.512	186.825	136.604	97.4714	95.0419	113.873
saeS	sensor histidine kinase SaeS	-0.710264	0.611208	8.00163	0.0253255	0.0101697	318.755	254.24	310.555	178.943	181.686	213.394
purR	pur operon repressor	-0.708657	0.611889	8.29042	0.0414288	0.0181905	478.272	516.96	406.122	261.141	348.4	268.869
NWMN_0880	monovalent cation/H antiporter-2 (CPA2) family protein	-0.708422	0.611989	8.87152	0.0331469	0.0139015	328.889	285.281	309.717	190.937	186.778	222.398
rsbU	sigma factor sigB regulation protein	-0.701804	0.614803	8.35147	0.0373317	0.0159552	399.866	401.368	395.36	264.64	260.358	236.178
NWMN_0489	N-terminal deoxyribonuclease	-0.701741	0.61483	7.73331	0.0335666	0.0141274	253.361	219.874	253.358	149.504	167.381	146.421
nrdE	ribonucleotide-diphosphate reductase alpha chain	-0.700115	0.615523	9.73605	0.0391343	0.0168342	503.791	493.146	443.959	308.103	295.816	328.441
fhs	formate-tetrahydrofolate ligase	-0.699965	0.615587	7.89888	0.0359772	0.0152663	168.305	196.175	161.524	107.488	122.707	102.844
NWMN_0013	conserved hypothetical protein	-0.699917	0.615608	10.6141	0.0464668	0.0209096	996.411	957.703	968.06	571.068	701.303	586.215
NWMN_0495	conserved hypothetical protein	-0.696178	0.617205	7.53464	0.0342889	0.0145206	346.058	478.571	463.837	255.977	282.312	296.359
recU	recombination protein U	-0.689617	0.620019	8.5964	0.0395409	0.0170384	765.387	602.216	703.06	468.354	405.855	485.463
NWMN_1570	conserved hypothetical protein	-0.68821	0.620623	7.1789	0.040359	0.0175248	193.048	182.504	192.848	126.384	122.069	118.981
NWMN_0899	conserved hypothetical protein	-0.685283	0.621884	8.02877	0.0470068	0.021181	632.012	454.837	497.037	406.02	314.774	298.2
rpoC	DNA-directed RNA polymerase beta' chain protein	-0.685134	0.621948	12.5836	0.0405077	0.0176205	1991.35	1923.58	2209.78	1383.44	1190.96	1466.29
NWMN_2045	conserved hypothetical protein	-0.685087	0.621968	7.78328	0.0342636	0.0144762	195.006	186.066	203.244	135.052	122.647	120.66
NWMN_1214	conserved hypothetical protein	-0.682528	0.623073	7.20819	0.0390596	0.016744	147.33	117.953	162.628	97.4344	74.6867	116.626
NWMN_1954	ABC transporter, ATP-binding protein	-0.681869	0.623357	7.57992	0.0319309	0.0132966	121.804	110.524	119.366	71.7481	55.686	116.297
mvaA	hydroxymethylglutaryl-CoA reductase, degradative	-0.681451	0.623538	8.1523	0.0309253	0.012763	283.472	269.217	250.777	175.566	155.578	202.134
cysE	serine acetyltransferase	-0.681118	0.623682	7.26771	0.0342636	0.0144844	237.904	305.452	305.319	155.626	158.692	266.054
NWMN_0987	conserved hypothetical protein	-0.676694	0.625597	7.07218	0.0456035	0.020464	331.541	271.255	298.66	211.237	188.042	188.939
NWMN_0801	D-isomer specific 2-hydroxyacid dehydrogenase	-0.675604	0.62607	8.29376	0.0458599	0.0205961	406.589	435.213	351.554	259.061	272.299	238.659
NWMN_0947	conserved hypothetical protein	-0.6756	0.626072	7.6877	0.0398629	0.0172216	227.271	207.357	204.923	131.611	148.903	135.422
NWMN_0749	ribonuclease R	-0.673312	0.627065	10.379	0.0464668	0.0209204	661.735	604.335	758.369	433.607	426.024	484.32
NWMN_1974	PemK family of DNA-binding protein	-0.666541	0.630015	8.84378	0.0473473	0.0213872	1444.54	1419.01	1699.41	927.737	986.118	1138.49
NWMN_1956	O-sialoglycoprotein endopeptidase	-0.665936	0.63028	7.10583	0.0474494	0.0214509	162.49	128.884	190.054	95.3136	103.775	125.784
NWMN_0290	phage portal protein	-0.664074	0.631094	7.44117	0.043311	0.01921	164.079	125.372	148.735	76.8625	104.052	113.147
ssrP	tmRNA-binding protein	-0.66085	0.632506	7.82597	0.0420632	0.0185003	597.048	504.469	659.244	403.874	366.859	402.677
NWMN_2386	conserved hypothetical protein	-0.651376	0.636673	8.11087	0.0451918	0.0201785	115.576	117.995	114.4	73.8845	78.469	79.4371
cysS	cysteinyl-tRNA synthetase	-0.646306	0.638914	7.95952	0.0431107	0.019076	181.399	229.181	227.133	144.547	132.543	151.984
NWMN_2277	transcriptional regulator TetR family protein	0.646395	1.56525	7.44336	0.0449295	0.0200447	240.776	212.378	179.615	362.447	312.2	368.833
moaB	molybdopterin precursor biosynthesis moaB	0.664882	1.58544	6.71359	0.0459852	0.0206694	131.141	158.965	168.777	208.516	243.982	333.11
NWMN_0793	conserved hypothetical protein	0.667043	1.58782	7.79426	0.0417651	0.0183537	193.185	208.064	193.889	348.121	329.871	297.456
NWMN_2543	N-acetylmuramoyl-L-alanine amidase domain protein	0.670796	1.59195	9.53678	0.0453084	0.0202734	283.419	327.815	285.113	509.802	459.886	531.3
NWMN_2278	CorA-like Mg2 transporter protein	0.679851	1.60197	7.54427	0.0453084	0.0202811	168.195	132.533	144.778	273.31	239.291	228.289
NWMN_0376	conserved hypothetical protein	0.692927	1.61656	8.22319	0.0276103	0.0112308	341.974	319.196	307.03	493.525	406.468	840.255
folD	FolD bifunctional protein	0.696154	1.62018	8.50895	0.0426454	0.0188197	337.934	336.167	278.151	567.663	540.759	480.904
NWMN_1758	ABC transporter ATP-binding protein	0.697614	1.62182	7.95538	0.0330662	0.0138431	120.948	92.2535	104.14	200.817	159.945	179.74
NWMN_0572	aldo/keto reductase family protein	0.706989	1.63239	7.64246	0.0217122	0.0085252	159.37	148.916	153.739	255.325	221.293	339.436
NWMN_1757	conserved hypothetical protein	0.715344	1.64187	7.18571	0.0281465	0.0114698	98.3711	97.9703	96.1859	174.766	153.526	177.632
phoP	alkaline phosphatase synthesis transcriptional regulatory protein	0.715998	1.64262	6.52348	0.0447906	0.0199328	102.2	106.122	83.3954	161.643	180.668	150.019
nagA	N-acetylglucosamine-6-phosphate deacetylase	0.717535	1.64437	7.87694	0.0304234	0.0125333	149.57	139.933	153.039	258.774	264.414	228.526
nhaC	Na?? antiporter NhaC	0.723031	1.65065	8.49588	0.0249373	0.0099953	185.369	203.368	163.732	338.511	223.876	432.309
NWMN_0316	conserved hypothetical protein	0.732994	1.66209	7.2963	0.0259496	0.0104396	91.7804	109.299	132.794	150.046	180.334	277.9
NWMN_0081	conserved hypothetical protein	0.73359	1.66277	6.86592	0.0312097	0.0129036	57.685	78.1336	46.1944	104.989	67.5957	163.036
NWMN_0919	aminotransferase, class I	0.734831	1.6642	7.83777	0.0173137	0.00660518	152.429	147.604	131.162	266.758	219.401	272.103
trxB	thioredoxin reductase	0.738235	1.66813	10.2503	0.0369032	0.015751	964.444	948.397	968.935	1830.93	1695.15	1407.97
NWMN_2079	conserved hypothetical protein	0.742019	1.67251	6.97466	0.024827	0.00992341	93.8504	91.7083	66.3997	152.755	116.381	184.165
NWMN_0326	MarR family regulatory protein	0.757059	1.69004	6.84208	0.0274148	0.0111411	213.283	177.324	172.429	324.655	193.267	561.936
pgi	glucose-6-phosphate isomerase	0.759344	1.69272	10.8064	0.0412503	0.0180438	1035.62	1041.24	903.335	1860.67	1942.84	1289.07
NWMN_0585	conserved hypothetical protein	0.762003	1.69584	9.91503	0.0390662	0.0167904	1396.13	1753.76	1044.45	2619.66	2531.7	2102.12
NWMN_0827	ornithine-oxo-acid transaminase	0.763442	1.69754	7.14547	0.0184906	0.00712974	87.951	82.4892	84.2713	128.178	155.165	175.794
rsbV	anti-sigma B factor antagonist	0.765253	1.69967	9.16241	0.0279508	0.0113797	1044.37	1696.97	963.344	2374.17	1471.03	2996.25
sdrE	Ser-Asp rich fibrinogen/bone sialoprotein-binding protein SdrE	0.768496	1.70349	8.56286	0.0227115	0.00896818	80.1248	75.538	78.2485	125.099	152.308	136.958
NWMN_0574	acetyltransferase, GNAT family protein	0.771025	1.70648	6.52345	0.0410597	0.0179064	133.128	137.506	154.605	249.73	295.421	189.185
NWMN_0177	conserved hypothetical protein	0.775336	1.71159	6.52913	0.0339765	0.0143347	40.2151	49.5423	32.9	56.5345	51.0983	130.709
mtlF	PTS system, mannitol-specific IIBC component	0.776494	1.71296	6.70169	0.03348	0.0140785	44.3362	64.0475	30.5573	77.5269	50.2494	139.355
NWMN_1640	conserved hypothetical protein	0.783618	1.72144	6.17664	0.044829	0.0199666	64.7267	67.1477	52.8513	113.904	108.161	108.665
NWMN_1602	proline dipeptidase homolog	0.784127	1.72205	7.90526	0.0127217	0.00460759	175.445	156.775	153.025	305.805	269.931	302.401
dinP	DNA polymerase IV	0.794712	1.73473	6.6681	0.0179403	0.00689079	77.0624	59.9533	64.4705	125.664	113.559	129.54
ilvE	branched-chain-amino-acid aminotransferase	0.79544	1.73561	9.58402	0.0219844	0.00866475	547.21	528.891	456.719	996.584	912.01	838.308
NWMN_0920	conserved hypothetical protein	0.801106	1.74244	7.21575	0.0208068	0.00810013	122.97	78.5194	107.893	228.521	144.382	200.77
NWMN_0123	conserved hypothetical protein	0.803059	1.7448	8.94083	0.0120104	0.00431429	47.7063	49.0982	45.233	76.2047	75.7832	117.267
cysM	cysteine synthase	0.809378	1.75246	6.71783	0.021915	0.00861294	82.9025	63.9214	83.9828	142.598	79.9907	237.596
rbsK	ribokinase	0.811924	1.75555	6.60798	0.0192771	0.0074688	65.7454	101.884	55.7785	108.766	137.028	171.132
eno	enolase	0.818666	1.76377	12.6138	0.0244786	0.00975688	3489.44	3574.1	3283.53	6397.43	7194.02	4901.47
NWMN_2224	PTS system, alpha-glucoside-specific IIBC component	0.819368	1.76463	6.34642	0.0398008	0.0171754	29.4098	43.0932	28.3722	52.0085	37.4059	114.085
NWMN_0650	conserved hypothetical protein	0.826597	1.7735	8.27478	0.023893	0.00947911	365.616	761.19	294.635	905.297	760.595	970.026
NWMN_0654	ABC transporter, ATP-binding MsbA family protein	0.829259	1.77677	8.35351	0.0108877	0.0038463	135.414	154.34	122.122	263.982	246.458	250.723
NWMN_1815	conserved hypothetical protein	0.831324	1.77932	8.58671	0.0110465	0.00393111	230.301	214.343	255.077	416.738	427.432	470.769
NWMN_1673	conserved hypothetical protein	0.832977	1.78136	7.10259	0.0096984	0.00337931	300.701	311.871	333.493	506.161	608.912	669.325
NWMN_1637	thioredoxin homolog	0.83961	1.78957	6.89314	0.0200099	0.00778246	319.691	304.499	180.444	624.869	413.315	450.327
trxA	thioredoxin	0.842482	1.79313	8.4789	0.0158545	0.00597784	870.391	734.648	798.507	1575.44	1599.38	1239.13
NWMN_0653	ABC transporter, ATP-binding MsbA family protein	0.842507	1.79316	8.34829	0.00956802	0.003309	148.338	146.038	123.589	267.937	254.51	258.491
NWMN_0533	conserved hypothetical protein	0.846662	1.79833	9.0816	0.0142709	0.00523761	625.349	622.31	558.06	1192.47	1158.9	986.499
msrA	peptide methionine sulfoxide reductase I	0.846697	1.79838	5.93596	0.0431107	0.0190892	78.8523	94.5067	78.7512	153.421	164.324	151.811
NWMN_2590	transcriptional regulator PadR-like family protein	0.848149	1.80019	6.09822	0.0412503	0.0180508	146.126	132.48	119.161	222.183	150.827	445.363
recG	ATP-dependent DNA helicase RecG	0.849566	1.80196	7.62551	0.00959633	0.00332949	65.1423	73.6826	62.8262	122.728	136.93	113.855
NWMN_0970	conserved hypothetical protein	0.849736	1.80217	7.71867	0.0116297	0.00416024	370.964	341.801	348.525	639.551	756.947	558.618
moeA	molybdopterin biosynthesis protein MoeA	0.850239	1.8028	7.68025	0.00551042	0.001774	96.5052	114.488	116.333	169.203	175.697	305.263
NWMN_0517	haloacid dehalogenase-like hydrolase	0.859859	1.81486	6.65195	0.00819698	0.00278003	105.484	106.825	87.787	159.023	185.583	238.72
NWMN_2039	conserved hypothetical protein	0.863148	1.819	5.94215	0.0448439	0.0199898	113.388	162.322	91.7585	244.815	229.211	212.526
NWMN_0649	conserved hypothetical protein	0.871873	1.83004	6.65703	0.0144158	0.00530687	103.443	179.731	84.6452	244.98	209.273	247.724
NWMN_1638	glutamyl-aminopeptidase	0.873711	1.83237	8.93419	0.00963494	0.00334646	329.915	337.034	276.208	608.767	618.47	557.315
NWMN_0924	conserved hypothetical protein	0.876982	1.83653	6.68364	0.0109366	0.00387575	157.39	127.517	165.669	306.36	284.567	270.789
NWMN_1362	conserved hypothetical protein	0.880695	1.84126	6.53881	0.0158106	0.00594367	207.036	182.593	180.055	407.802	380.915	277.569
comEB	competence protein ComEB required for DNA binding and uptake	0.88736	1.84979	5.9631	0.0293787	0.0120701	90.8267	92.4471	92.574	179.77	170.143	186.177
xerC	tyrosine recombinase xerC	0.888363	1.85107	8.25008	0.00802845	0.00271094	215.939	249.878	236.972	447.595	489.63	398.736
gapA	glyceraldehyde 3-phosphate dehydrogenase 1	0.888411	1.85114	12.5055	0.021518	0.00843295	3866.5	4663.03	3628.53	8018.19	9329.19	5037.58
NWMN_2033	acetyltransferase, GNAT family protein	0.893927	1.85823	6.7925	0.00552653	0.00178578	95.2074	83.045	82.502	184.367	145.77	182.5
NWMN_0993	conserved hypothetical protein	0.894334	1.85875	7.54904	0.00435964	0.00135226	127.331	149.58	130.469	272.481	239.601	286.196
NWMN_0792	conserved hypothetical protein	0.895652	1.86045	7.97085	0.00524056	0.00167417	127.032	199.806	143.251	348.147	212.377	380.14
cinA	competence/damage-inducible protein	0.899503	1.86542	7.62513	0.0064345	0.00211929	132.614	101.042	116.197	263.869	206.198	209.208
NWMN_0725	conserved hypothetical protein	0.903926	1.87115	6.43316	0.0112107	0.00399371	92.7942	97.1099	79.2455	201.133	147.935	179.43
NWMN_2005	conserved hypothetical protein	0.90589	1.8737	8.9565	0.00552526	0.00178155	1232.28	1827.78	1173.35	2614.03	2276.12	3669.36
NWMN_0636	AraC family regulatory protein	0.909013	1.87776	7.64798	0.00363842	0.00109207	66.152	57.8405	63.3445	135.506	105.047	131.847
dnaD	DNA replication protein DnaD	0.909021	1.87777	7.64203	0.00521253	0.00166328	206.063	200.771	187.472	438.633	368.326	345.796
NWMN_0738	conserved hypothetical protein	0.911789	1.88138	9.97223	0.00582524	0.00189991	974.862	1220.52	1016.58	2151.5	1918.94	2299.26
NWMN_1327	two-component sensor histidine kinase	0.913918	1.88416	8.27581	0.00466235	0.00146694	134.917	191.017	117.94	277.76	194.743	456.019
NWMN_0532	glucosamine-6-phosphate isomerase	0.914893	1.88543	6.93395	0.00690485	0.00229563	118.109	107.745	100.95	250.598	189.813	200.638
NWMN_0011	conserved hypothetical protein	0.930805	1.90634	6.42793	0.0165022	0.00627721	49.3303	65.9519	51.0799	80.673	69.6996	216.939
NWMN_1504	conserved hypothetical protein	0.937522	1.91524	6.70212	0.00372028	0.00112355	52.0208	62.362	54.2223	123.769	91.2265	128.472
NWMN_1363	conserved hypothetical protein	0.940205	1.9188	7.2045	0.004774	0.00150739	155.649	150.361	144.526	328.188	296.049	268.106
murZ	UDP-N-acetylglucosamine 1-carboxyvinyltransferase 2	0.947914	1.92908	9.36055	0.00549309	0.00176301	361.518	309.858	365.472	814.175	604.002	677.763
secA	preprotein translocase SecA subunit	0.950181	1.93212	10.7884	0.00633876	0.00208388	493.176	417.818	490.218	927.524	1026.52	837.454
NWMN_0995	phage anti-repressor protein	0.954041	1.93729	7.4185	0.00376672	0.00114177	119.892	155.594	133.111	189.075	223.733	481.209
NWMN_0534	conserved hypothetical protein	0.95714	1.94146	9.22011	0.00468013	0.00147428	710.357	672.591	777.632	1395.71	1543.84	1429.68
msrB	methionine sulfoxide reductase B	0.959099	1.9441	8.82464	0.00918922	0.00315751	777.081	748.935	620.703	1618.65	1549.92	1040.77
NWMN_2002	conserved hypothetical protein	0.964984	1.95204	5.70253	0.0383689	0.0164336	74.1071	70.2771	64.0387	150.461	153.961	108.332
NWMN_0839	fumarylacetoacetate hydrolase family protein	0.971822	1.96132	10.914	0.00391559	0.00119708	1430.44	1490.63	1316.95	3056.71	2867.71	2672.46
tkt	transketolase	0.974906	1.96551	11.708	0.00551042	0.00177472	1133.87	1145.39	1082.17	2263.83	2583.4	1888.07
NWMN_1804	conserved hypothetical protein	0.97627	1.96737	6.11663	0.0273102	0.0110884	40.6733	66.8124	54.3525	72.267	70.0327	230.307
NWMN_0914	conserved hypothetical protein	0.978866	1.97092	8.32653	0.00218171	0.000619177	265.719	277.024	242.716	524.848	547.822	540.546
NWMN_0547	conserved hypothetical protein	0.987316	1.98249	10.1133	0.00459	0.00143395	382.689	681.363	366.865	1037.83	737.016	1272.59
NWMN_1933	acetyltransferase, GNAT family protein	0.989075	1.98491	6.87515	0.00194461	0.000544874	144.96	213.532	139.024	318.479	297.657	444.601
NWMN_1328	two-component response regulator	0.990021	1.98621	6.85391	0.00394769	0.00120982	89.7715	157.853	84.0637	244.091	146.155	331.238
NWMN_0028	metallo-beta-lactamase superfamily protein	0.990388	1.98672	6.49398	0.0138772	0.00506733	36.4944	48.3969	36.5977	67.2149	41.194	175.498
NWMN_1243	haloacid dehalogenase-like hydrolase	0.993344	1.99079	8.88298	0.00390248	0.00119162	379.65	395.469	382.846	894.979	789.395	685.255
sdrD	Ser-Asp rich fibrinogen/bone sialoprotein-binding protein sdrD	0.99524	1.99341	9.33214	0.00200655	0.000566485	88.4815	119.911	104.439	214.315	188.273	264.382
NWMN_1805	conserved hypothetical protein	1.00133	2.00184	5.49392	0.0429799	0.0189902	31.6753	38.8729	36.1598	52.2023	54.8027	137.438
NWMN_2376	conserved hypothetical protein	1.00387	2.00538	6.96028	0.00223805	0.000636	326.376	278.806	251.301	562.827	607.188	632.378
NWMN_0925	conserved hypothetical protein	1.00404	2.0056	9.42555	0.00505386	0.00160702	386.141	319.707	402.147	783.686	845.101	653.478
NWMN_1356	conserved hypothetical protein	1.0055	2.00764	9.70964	0.00335637	0.000994942	1598.41	1440.03	1694	3152.03	3552.54	3167.47
NWMN_1645	conserved hypothetical protein	1.00597	2.00829	8.57343	0.00284707	0.000827047	480.34	823.363	441.375	1229	1108.71	1333.46
NWMN_0851	truncated MHC class II analog protein	1.01197	2.01666	6.50847	0.00236565	0.000676654	132.166	126.876	136.494	256.484	244.999	361.635
uvrC	uvr ABC system protein, C subunit	1.01594	2.02222	8.17911	0.00115169	0.000304607	101.581	117.105	94.3123	219.112	211.992	232.336
polA	DNA polymerase I	1.02601	2.03639	9.10287	0.0033574	0.000996494	129.857	132.518	144.381	285.862	320.278	241.492
NWMN_2302	acetyltransferase, GNAT family protein	1.02627	2.03675	5.46216	0.0313687	0.012981	57.1344	49.9585	50.6025	127.371	99.5586	108.846
NWMN_2213	DeoR family regulatory protein	1.02721	2.03808	5.92495	0.0147879	0.00549115	59.8108	62.6273	47.9358	108.945	137.578	109.887
mobA	molybdopterin-guanine dinucleotide biosynthesis protein A	1.02833	2.03966	6.02187	0.0109716	0.0038963	75.159	69.775	63.7932	163.343	139.701	139.089
NWMN_1820	conserved hypothetical protein	1.02902	2.04064	8.84104	0.00172733	0.000476747	975.366	1371.21	813.121	2307.99	1886.74	2651.01
NWMN_1694	conserved hypothetical protein	1.03186	2.04466	5.30524	0.0425723	0.0187717	62.7585	61.8589	66.8062	122.68	115.157	190.165
ribF	riboflavin biosynthesis protein ribF	1.03526	2.04948	8.69875	0.00166926	0.00045762	280.373	289.087	252.139	604.287	584.764	556.891
NWMN_0347	conserved hypothetical protein	1.03867	2.05434	5.40848	0.0317293	0.0132009	34.6556	37.3413	34.5357	65.0063	77.6725	89.6705
NWMN_2454	delta-1-pyrroline-5-carboxylate dehydrogenase	1.04039	2.05679	6.75777	0.0014329	0.000386437	46.8488	52.5622	33.0191	91.4602	87.5755	109.063
NWMN_2327	ABC transporter ATP-binding protein	1.04143	2.05826	5.55881	0.0398008	0.01718	12.2938	19.4086	16.1772	26.4807	18.6406	70.1997
NWMN_2420	bleomycin resistance protein	1.04193	2.05898	5.99908	0.0109662	0.0038903	44.3343	56.0239	45.0272	70.3444	97.315	163.079
NWMN_2101	conserved hypothetical protein	1.04211	2.05924	6.13468	0.00570002	0.00185272	58.1144	67.0251	55.2946	116.367	122.845	157.061
NWMN_0883	Na??? symporter family protein	1.04305	2.06057	5.8505	0.0178623	0.00684767	20.4689	27.3365	16.7782	46.2858	28.9954	72.7893
NWMN_1410	pyrroline-5-carboxylate reductase	1.04783	2.06742	5.8504	0.0123353	0.0044585	44.1601	49.179	40.1712	102.313	84.3444	104.588
NWMN_1934	conserved hypothetical protein	1.08178	2.11665	6.04282	0.00737335	0.00247056	78.6814	125.691	71.9529	187.638	173.486	267.743
NWMN_2538	conserved hypothetical protein	1.08205	2.11704	5.4039	0.04037	0.0175457	43.22	75.7596	44.3367	115.185	66.4555	209.698
NWMN_2259	conserved hypothetical protein	1.08333	2.11893	6.7922	0.00054668	0.000133015	65.7294	72.2566	67.6437	136.492	118.013	226.828
NWMN_0782	ABC transporter, substrate-binding protein	1.0834	2.11903	6.78381	0.00231016	0.000659065	77.146	117.142	59.9919	157.818	217.306	175.862
NWMN_2593	RarD protein	1.08581	2.12257	6.04323	0.00583238	0.00190441	47.3876	47.5026	39.8634	101.604	92.6409	106.774
pycA	pyruvate carboxylase	1.09027	2.12913	9.39917	0.00173712	0.000480095	97.2273	159.842	108.475	282.998	266.244	252.705
zwf	glucose-6-phosphate 1-dehydrogenase	1.09354	2.13396	9.731	0.00285321	0.000829891	358.632	374.517	356.06	790.54	950.977	605.163
NWMN_2341	NAD dependent epimerase/dehydratase family protein	1.09796	2.14052	8.12442	0.0015231	0.000413591	241.178	137.629	227.954	520.255	413.5	426.985
NWMN_2067	ATP-binding Mrp/Nbp35 family protein	1.1058	2.15218	9.40233	0.00163327	0.000445933	397.874	395.583	398.389	865.805	1002.92	755.287
NWMN_2441	transcriptional regulator LysR family protein	1.10583	2.15223	6.53054	0.00106658	0.000279323	63.4717	78.8937	49.25	124.795	146.574	162.355
NWMN_2238	conserved hypothetical protein	1.11805	2.17054	5.48385	0.0160475	0.00606848	43.0099	47.5705	34.552	95.9394	86.7709	103.347
NWMN_0897	lipoate-protein ligase A	1.12029	2.1739	8.63921	0.000810822	0.000206922	256.097	234.65	256.19	529.298	623.783	526.237
NWMN_1270	transcription antiterminator	1.12112	2.17516	7.13329	0.000877394	0.000225215	97.838	103.786	103.908	274.821	213.287	196.18
NWMN_0434	conserved hypothetical protein	1.12338	2.17857	6.68755	0.000652121	0.00016303	60.5322	53.3311	53.9736	151.977	102.784	130.579
NWMN_2250	conserved hypothetical protein	1.12447	2.18021	6.47238	0.00123377	0.000329982	135.977	135.918	119.039	305.573	302.134	272.864
NWMN_1230	phospholipase	1.12737	2.1846	7.4455	0.00096241	0.000249898	79.5688	67.8454	68.0923	163.392	187.263	127.376
NWMN_0994	phage cI-like repressor	1.13949	2.20303	8.05014	0.000162515	3.37465407492798e-05	203.711	222.648	236.487	532.241	450.177	566.584
NWMN_1315	acylphosphatase	1.14028	2.20424	7.07576	0.000338182	7.71336121343522e-05	284.586	327.572	268	633.25	683.919	714.221
NWMN_1858	aldehyde dehydrogenase	1.14129	2.20579	7.86913	0.000369889	8.54646342441149e-05	107.612	111.114	92.7729	236.444	256.733	212.582
NWMN_1080	transporter TRAP family protein	1.14799	2.21606	6.49894	0.00310241	0.000912425	27.4051	46.5159	24.9282	66.2829	43.5394	140.08
NWMN_2108	HAD-superfamily hydrolase subfamily IIB	1.1503	2.2196	5.76753	0.00777063	0.00261523	36.9841	45.4348	38.7576	87.441	98.1418	94.2869
NWMN_1087	conserved hypothetical protein	1.15041	2.21977	9.06167	0.000806572	0.000205538	218.008	192.561	196.009	494.731	491.249	395.146
NWMN_1333	phosphotransferase system glucose-specific IIA component	1.15631	2.22887	8.9785	0.00117372	0.000311743	663.189	632.448	565.405	1501.52	1617.51	1073.03
NWMN_0327	MATE efflux family protein	1.15947	2.23376	6.72206	0.00276379	0.000801826	46.3873	44.3573	37.731	90.4762	40.4969	208.02
NWMN_0559	conserved hypothetical protein	1.16566	2.24336	5.50657	0.0156982	0.00589557	16.1014	24.5529	14.991	45.629	26.8469	65.4682
NWMN_0948	conserved hypothetical protein	1.16758	2.24634	8.71489	0.00495156	0.00156897	528.557	687.311	204.864	1424.3	936.693	869.811
NWMN_0460	conserved hypothetical protein	1.16908	2.24868	9.98583	0.00140109	0.000376295	1377.38	2421.8	1016.57	3683.03	3686.63	3825.02
NWMN_0044	conserved hypothetical protein	1.17207	2.25335	5.68238	0.032772	0.0136956	27.9193	45.5075	32.9179	47.3187	35.0902	211.401
NWMN_2348	conserved hypothetical protein	1.17512	2.25812	7.9515	0.000180369	3.79231313955843e-05	259.328	243.955	237.622	597.848	583.149	557.606
NWMN_1821	ribonuclease BN	1.17619	2.25979	9.26183	0.000736608	0.000186682	236.4	448.288	200.699	661.201	576.036	903.937
NWMN_0474	33 KDa heat-shock protein	1.18105	2.26741	9.12558	0.000300492	6.79790250269439e-05	351.399	327.298	439.076	867.665	848.361	970.262
NWMN_1317	conserved hypothetical protein	1.18135	2.26789	8.8803	0.000433005	0.000103265	225.138	277.392	240.995	545.639	643.845	549.353
NWMN_0078	conserved hypothetical protein	1.18184	2.26866	8.04162	0.000512697	0.000123603	232.919	278.359	146.598	503.514	562.531	456.715
memD	2-succinyl-6-hydroxy-2, 4-cyclohexadiene-1-carboxylic acid synthase	1.18231	2.2694	9.09371	0.000229634	4.99019856671721e-05	192.345	207.809	179.711	440.283	455.439	483.866
NWMN_0244	conserved hypothetical protein	1.18364	2.27149	5.52454	0.0142287	0.00521683	37.9897	63.9618	66.4367	107.229	99.3794	224.109
NWMN_0891	conserved hypothetical protein	1.19154	2.28397	9.00308	0.00200842	0.000567758	454.763	337.015	375.672	1049.83	1043.44	573.11
NWMN_2391	conserved hypothetical protein	1.19309	2.28642	5.28374	0.0266765	0.0107618	13.8181	26.1244	15.0896	38.8342	28.9432	73.1082
NWMN_0276	conserved hypothetical protein	1.19351	2.28708	5.32941	0.0376822	0.0161255	18.9754	37.9396	26.6833	38.758	40.4996	146.834
NWMN_0053	conserved hypothetical protein	1.1958	2.29072	6.34105	0.00271973	0.000787025	86.0087	154.833	67.39	234.95	261.76	223.397
entB	isochorismatase	1.19584	2.29078	5.90862	0.00452191	0.00141032	62.0765	75.9596	45.0749	136.923	103.081	223.981
NWMN_0045	conserved hypothetical protein	1.19657	2.29194	5.30386	0.0429799	0.0189993	25.5567	37.3262	19.7153	45.8378	29.4253	151.153
msrA1	peptide methionine sulfoxide reductase II	1.19927	2.29623	10.0915	0.000419271	9.983384893608e-05	1219	1348.94	1099.8	3000.47	3115.69	2498.08
NWMN_1632	general stress protein-like protein	1.19957	2.29671	10.6625	0.000604023	0.000149884	1722.82	2829.93	1243.64	4886.7	3875.21	5247.65
NWMN_1004	conserved hypothetical protein	1.20026	2.29781	5.35473	0.036549	0.0155793	19.5529	37.1914	27.546	39.4609	38.2043	153.218
NWMN_1607	thiol peroxidase	1.20517	2.30564	8.833	0.00148609	0.000402436	613.09	508.953	553.032	1388.8	1603.3	871.732
NWMN_1316	conserved hypothetical protein	1.20913	2.31198	7.35964	0.000250737	5.49534008852333e-05	154.592	166.908	145.084	379.362	410.737	309.969
NWMN_2080	aerobactin biosynthesis IucA/IucC family protein	1.2123	2.31707	7.91284	7.75716850994083e-05	1.51858387991784e-05	72.3709	103.757	61.4751	182.895	170.517	231.949
NWMN_2475	conserved hypothetical protein	1.22264	2.33373	6.37134	0.000529862	0.000127938	48.0254	61.3064	61.8045	122.377	122.688	188.824
pgm	2,3-bisphosphoglycerate-independent phosphoglycerate mutase	1.23022	2.34603	12.7669	0.00036397	8.38266404794925e-05	2358.5	2988.46	2767.85	6468.63	7360.86	5623.07
NWMN_0223	conserved hypothetical protein	1.23248	2.3497	6.74053	0.00504237	0.00160149	8.31049	17.7573	11.4417	15.7087	15.3603	75.9543
NWMN_2503	fructose-bisphosphate aldolase class-I	1.23327	2.35099	10.3242	0.000408951	9.66170027145648e-05	863.909	904.007	780.381	1880.96	2478.63	1734.94
NWMN_1989	conserved hypothetical protein	1.23442	2.35286	9.15741	0.000112361	2.25925802238486e-05	2060.12	2209.85	2634.33	5243.62	4138.48	8721.92
NWMN_1358	conserved hypothetical protein	1.23692	2.35695	6.31428	0.00101757	0.000266111	136.342	148.02	115.624	356.426	332.748	275.015
pgk	phosphoglycerate kinase	1.23693	2.35697	11.9347	0.000651972	0.000162751	1712.76	2346.78	1802.58	4780.3	5589.18	3507.12
NWMN_2249	conserved hypothetical protein	1.23704	2.35714	6.36775	0.000602612	0.000149063	100.854	105.583	87.3088	257.12	237.193	221.089
NWMN_2410	multidrug resistance transporter protein	1.23838	2.35933	5.66997	0.00667562	0.00221198	21.7176	30.1296	20.0606	54.3388	37.5137	98.9038
NWMN_2581	cobalt transport family protein	1.24506	2.37029	4.90498	0.0334253	0.0140431	16.2408	25.1489	18.0956	46.9832	33.5811	75.7512
NWMN_2552	conserved hypothetical protein	1.25017	2.3787	5.17169	0.0249326	0.00998415	14.9925	20.6115	12.5662	31.0216	26.8397	72.5514
NWMN_1213	conserved hypothetical protein	1.25145	2.3808	8.12483	0.000382025	8.86945647579742e-05	431.856	347.619	232.966	1109.29	631.077	765.729
NWMN_1932	conserved hypothetical protein	1.25387	2.38481	5.24825	0.0149685	0.00557706	16.1041	17.2351	15.2059	43.1565	29.1853	53.5979
NWMN_0912	conserved hypothetical protein	1.25594	2.38823	8.11441	9.12875754728858e-05	1.81083080618577e-05	109.022	122.38	118.646	276.158	315.672	271.826
NWMN_0774	conserved hypothetical protein	1.25961	2.3943	9.11301	0.000388285	9.04362697019768e-05	1056.22	1100.06	878.495	2597.34	2823.14	1926.95
NWMN_2409	DedA family protein	1.26084	2.39636	6.54673	0.000307017	6.96833398523207e-05	92.4587	93.0954	80.8467	256.814	217.792	177.055
ssl7nm	staphylococcal enterotoxin-like toxin	1.26462	2.40263	4.91717	0.0281485	0.0114811	21.5925	29.5012	20.8598	48.9055	52.6554	87.33
tpi	triosephosphate isomerase	1.26807	2.40839	12.0354	0.000188477	3.96978611426022e-05	2731.04	3645.81	3166.07	7651.27	8834.32	7068.99
NWMN_2491	conserved hypothetical protein	1.2787	2.42619	7.03026	0.000831315	0.00021277	225.799	156.771	126.588	448.346	500.885	288.337
NWMN_2230	peptidase M20/M25/M40 family protein	1.27872	2.42623	5.3019	0.0212131	0.0082977	13.3869	29.5457	13.3609	34.0658	33.248	87.5352
NWMN_0635	conserved hypothetical protein	1.27905	2.42679	6.91265	0.000462566	0.000111002	132.929	115.051	75.4367	347	243.651	208.42
NWMN_2455	galactoside O-acetyltransferase	1.2791	2.42687	5.38149	0.00819698	0.00277842	37.0162	44.1317	36.7853	105.929	91.4756	102.219
NWMN_2271	acetyltransferase, GNAT family protein	1.28103	2.43012	5.95366	0.00211839	0.00060042	65.0175	73.2998	60.5891	212.174	100.609	210.37
NWMN_0175	flavohemoprotein	1.2862	2.43885	8.27801	0.000969347	0.000252059	105.103	264.171	100.79	346.559	462.204	347.752
NWMN_1832	exonuclease	1.29394	2.45196	5.85155	0.00336216	0.000999155	63.8047	59.4134	55.8039	184.98	147.462	113.9
NWMN_2470	conserved hypothetical protein	1.30532	2.47139	6.0878	0.00173994	0.000481521	28.4488	51.446	23.7523	83.9866	59.8466	139.34
NWMN_0248	branched-chain amino acid transport system II carrier protein	1.30866	2.47711	8.74364	0.000202112	4.33205292189597e-05	168.171	253.043	136.927	516.453	480.219	412.95
NWMN_0791	conserved hypothetical protein	1.30977	2.47903	7.65224	3.21594721919443e-05	5.87758555662579e-06	85.9904	139.783	95.2719	314.148	221.291	304.089
NWMN_1886	phage minor structural protein	1.31012	2.47962	6.88348	0.00380595	0.00115649	11.0539	20.6353	14.3699	20.6704	16.0828	104.351
mobB	molybdopterin-guanine dinucleotide biosynthesis protein B	1.3165	2.49061	6.60836	5.73297057905104e-05	1.10101998119219e-05	89.1812	116.927	121.745	219.05	288.464	371.68
feoB	ferrous iron transport protein B	1.31797	2.49315	5.67376	0.0288735	0.0118197	9.71767	17.9342	9.58178	15.9839	10.2226	90.1623
NWMN_0338	conserved hypothetical protein	1.31887	2.49471	5.31816	0.0470982	0.0212397	9.34989	14.8541	9.37711	12.581	9.56872	83.8454
NWMN_1085	conserved hypothetical protein	1.32495	2.50524	6.89333	3.76292095465249e-05	7.03101500813597e-06	101.258	84.0635	97.5991	241.061	249.155	253.142
NWMN_2551	accessory secretory protein Asp1	1.32553	2.50625	5.64337	0.0050006	0.00158637	13.6773	21.7685	14.4665	30.4903	30.5493	82.1583
NWMN_0173	ABC transporter, substrate-binding protein	1.3259	2.50689	5.92682	0.00196526	0.000551909	18.2567	32.5663	15.7848	47.2753	51.2104	82.3699
rbsR	ribose transcriptional repressor RbsR	1.32693	2.50869	6.49586	0.00019332	4.11486923388924e-05	38.5097	73.2109	37.0862	123.134	118.686	151.96
NWMN_0926	autolysis and methicillin resistant-related protein FmtA	1.33083	2.51547	8.48115	2.75599351391287e-05	4.98576835540701e-06	168.806	156.2	169.085	478.251	391.616	433.225
NWMN_0620	conserved hypothetical protein	1.34566	2.54147	5.09276	0.018423	0.00708997	29.7133	41.0968	19.9748	70.9538	50.9609	137.9
NWMN_0737	conserved hypothetical protein	1.34716	2.54411	7.23799	0.000293872	6.61540088584158e-05	70.0401	151.172	48.6439	243.012	179.554	311.721
NWMN_1765	regulatory protein RecX	1.34726	2.54428	6.88439	2.29306743765539e-05	4.0971970189905e-06	80.0217	78.2553	78.6393	202.492	214.897	212.266
NWMN_1942	hydrolase	1.35362	2.55553	6.78723	3.52441276792426e-05	6.51990177721502e-06	85.9236	69.0534	75.9522	215.516	204.898	192.851
spoVG	stage V sporulation protein G homolog	1.35764	2.56265	9.50708	0.0003961	9.31394234001525e-05	1143.54	2038.12	865.683	3372.92	4170.28	2865.88
NWMN_1012	conserved hypothetical protein	1.35954	2.56603	5.10346	0.0400129	0.0173243	16.1271	40.1715	36.6308	36.5765	44.6272	210.708
kdpD	sensor histidine kinase KdpD	1.36494	2.57566	5.45106	0.0084474	0.00287751	6.79696	11.6525	6.39588	17.0794	12.9657	43.8951
NWMN_0070	conserved hypothetical protein	1.36722	2.57973	4.48805	0.0373317	0.0159617	15.8619	22.6203	16.5641	49.8054	27.8015	82.4338
NWMN_1621	conserved hypothetical protein	1.37229	2.58882	8.99242	0.000144287	2.94254527150227e-05	224.26	231.313	209.203	687.384	629.826	416.678
NWMN_1618	haloacid dehalogenase-like hydrolase	1.37693	2.59716	6.70663	1.2583161300832e-05	2.1782144005155e-06	43.68	59.0152	45.0739	133.143	119.59	154.084
NWMN_2554	conserved hypothetical protein	1.37929	2.6014	6.57574	4.21275386785746e-05	7.95314372851827e-06	61.529	87.7476	61.7408	162.705	133.96	319.383
NWMN_2547	glycosyl transferase, group 1 family protein	1.38332	2.60867	8.25447	1.20186889688145e-05	2.06710735236296e-06	95.4868	134.167	97.8886	277.929	309.075	300.497
lysA	diaminopimelate decarboxylase	1.38559	2.61279	7.83417	5.67339518109761e-06	9.12548333363769e-07	107.072	97.3844	86.4094	256.569	271.922	263.022
NWMN_2331	glycerate kinase	1.39091	2.62244	7.65649	1.91051459675628e-06	2.80331822332366e-07	92.717	98.3259	86.0479	239.287	219.758	323.895
NWMN_0511	conserved hypothetical protein	1.39249	2.62532	7.91626	7.51274583601715e-06	1.23630995741293e-06	112.226	107.956	108.296	318.061	294.284	283.319
NWMN_2459	D-isomer specific 2-hydroxyacid dehydrogenase family protein	1.39438	2.62875	6.54329	8.03315508661997e-05	1.58156470873276e-05	41.1178	73.8637	32.9976	113.403	130.232	169.106
NWMN_0999	conserved hypothetical protein	1.40149	2.64174	6.23452	0.000265544	5.85932526011351e-05	38.6195	57.2181	50.6135	97.8123	103.32	236.868
NWMN_0733	conserved hypothetical protein	1.40219	2.64303	8.77355	1.68360222502947e-05	2.95818667325015e-06	237.921	314.073	218.052	697.066	710.816	704.335
NWMN_0717	conserved hypothetical protein	1.40256	2.6437	5.77371	0.00118295	0.000314633	46.9733	46.6959	43.8113	129.289	131.787	113.541
NWMN_1228	aromatic amino acid beta-eliminating lyase	1.40534	2.6488	4.68702	0.0314725	0.0130707	10.3561	14.7546	10.3746	22.3895	17.9653	70.6582
NWMN_0997	conserved hypothetical protein	1.40652	2.65097	4.51891	0.043311	0.019198	38.3141	32.8359	54.6521	73.5785	61.8941	267.787
NWMN_1631	conserved hypothetical protein	1.40817	2.654	10.5133	2.00820293019904e-05	3.55836849073158e-06	460.685	677.209	393.187	1458.1	1288.58	1502.88
NWMN_0868	conserved hypothetical protein	1.40892	2.65538	9.91096	0.000192468	4.0824414083284e-05	797.594	671.471	723.216	2237.52	2274.87	1329.07
NWMN_1663	conserved hypothetical protein	1.40969	2.6568	6.01143	0.000736477	0.000186308	17.2439	34.6974	15.0536	60.0128	49.8665	80.818
NWMN_1796	conserved hypothetical protein	1.41682	2.66997	5.58502	0.012204	0.00440648	22.602	49.7666	54.6328	53.4004	72.7972	284.137
NWMN_0243	conserved hypothetical protein	1.41859	2.67325	4.80518	0.0263797	0.0106322	20.0519	32.3664	28.3231	52.4991	41.7212	160.533
fbp	fructose-1,6-bisphosphatase	1.42694	2.68875	6.95255	3.41425324417314e-05	6.30343188095858e-06	27.0295	50.1379	21.3384	77.9057	89.524	112.45
NWMN_2036	conserved hypothetical protein	1.4345	2.70289	7.65401	1.72800287281237e-06	2.4970026653938e-07	84.4975	96.2493	81.5243	269.636	207.232	273.831
NWMN_2473	conserved hypothetical protein	1.43861	2.71059	4.90578	0.0119096	0.00427061	58.261	73.4923	64.0765	164.605	143.735	277.839
NWMN_1418	peptidase M20/M25/M40 family protein	1.44573	2.72401	7.64118	4.78465801355624e-06	7.66042943477987e-07	89.8515	92.8428	94.824	263.325	278.878	237.453
NWMN_1614	glycerophosphoryl diester phosphodiesterase	1.44998	2.73204	4.61309	0.018979	0.00734136	14.2291	21.5963	14.3434	44.0754	41.1249	62.2558
NWMN_1730	conserved hypothetical protein	1.45103	2.73403	8.24786	7.71723880545256e-06	1.27856185261213e-06	340.624	595.645	362.472	1116.86	1269	1312.41
NWMN_0339	conserved hypothetical protein	1.45274	2.73728	6.47373	4.23136570929735e-05	8.01633176724237e-06	81.1197	55.6633	74.8618	214.097	204.063	183.087
NWMN_2549	accessory secretory protein Asp3	1.45613	2.74371	5.00159	0.0110318	0.00392178	12.13	20.5933	16.3188	36.1658	35.2597	79.9619
NWMN_1416	glyoxalase family protein	1.45645	2.74432	6.53329	1.8022784912262e-05	3.1800976349645e-06	136.506	132.248	123.442	365.674	409.555	330.508
capP	capsular polysaccharide biosynthesis protein CapP	1.46098	2.75296	6.60444	6.68280978652283e-06	1.09476935953067e-06	39.7372	44.091	38.4042	117.945	76.0197	180.678
NWMN_1798	conserved hypothetical protein	1.47308	2.77613	5.11368	0.0212992	0.00833929	16.6755	43.679	46.7222	51.063	66.8141	237.72
NWMN_2447	methylated-DNA-protein-cysteine methyltransferase	1.47416	2.77822	6.79078	6.14314403756051e-06	9.92670006069399e-07	108.554	120.233	100.433	275.32	360.89	309.663
NWMN_1918	phage anti repressor	1.47853	2.78664	5.69709	0.0010702	0.000280668	31.2797	42.1742	26.8753	79.4737	70.645	163.483
NWMN_1754	D-isomer specific 2-hydroxyacid dehydrogenase family protein	1.47947	2.78846	7.56842	7.65257459954e-06	1.26500583090464e-06	110.779	106.396	94.646	313.127	326.576	247.281
NWMN_2328	ABC transporter ATP-binding protein	1.484	2.79723	4.86444	0.0413905	0.018156	5.21295	12.0576	4.90127	12.0935	6.42333	58.4496
NWMN_0401	conserved hypothetical protein	1.48924	2.80742	6.10077	0.000145057	2.96903484033903e-05	18.7095	27.8748	19.5141	53.8184	48.2189	104.929
hutU	urocanate hydratase	1.49052	2.80991	5.64384	0.011455	0.00409349	8.99608	22.4792	9.16174	22.0237	14.736	103.216
NWMN_2043	conserved hypothetical protein	1.50467	2.8376	7.86722	3.6459275755858e-06	5.68829710901202e-07	280.36	305.947	221.929	644.46	960.804	748.894
NWMN_2500	amino acid permease family protein	1.50687	2.84193	7.14884	6.6007126914433e-06	1.07641637130149e-06	49.0227	67.247	31.3957	158.287	123.237	158.838
gltC	transcription activator of glutamate synthase operon	1.50808	2.84432	4.61643	0.040359	0.0175259	8.68791	17.5311	10.5351	19.9062	12.4957	97.3321
NWMN_2037	conserved hypothetical protein	1.51032	2.84873	7.39147	8.794718532459e-07	1.20878375074659e-07	63.8074	83.11	64.507	237.767	164.408	237.251
sodA	superoxide dismutase Mn/Fe family protein	1.51079	2.84966	11.742	4.34689666395274e-06	6.87881864355076e-07	3126.8	2793.86	2763.46	8719.96	8891.31	8013.78
NWMN_0335	conserved hypothetical protein	1.51123	2.85053	4.07565	0.0322078	0.0134239	11.8514	21.3268	12.4197	48.2313	33.027	58.7737
NWMN_2509	choline dehydrogenase	1.51531	2.8586	6.59897	0.000285971	6.36317870198975e-05	23.8046	29.0703	23.7638	59.9003	28.9697	174.819
NWMN_0753	conserved hypothetical protein	1.52255	2.87298	5.25951	0.00267763	0.000772851	29.9273	27.0807	19.9802	75.8251	63.5861	99.3111
NWMN_2411	transcriptional regulator MarR family protein	1.53009	2.88803	3.87253	0.0411897	0.0179784	16.2777	16.0203	13.2067	52.5307	24.7256	69.1208
NWMN_1854	sodium-dependent transporter	1.538	2.90392	7.35799	1.64043257053329e-06	2.35827416343382e-07	44.5602	70.8997	39.0311	144.748	143.065	187.848
NWMN_2546	conserved hypothetical protein	1.5512	2.93061	7.62335	5.85329089105979e-07	7.82758068640983e-08	66.4694	80.0607	69.3566	213.19	230.448	211.656
NWMN_0600	conserved hypothetical protein	1.56193	2.95248	8.92767	7.04044660399476e-06	1.1559722878773e-06	128.553	120.943	108.4	420.651	374.676	277.615
NWMN_2472	conserved hypothetical protein	1.57446	2.97823	4.20247	0.0196877	0.00763521	25.0034	24.5591	22.5193	63.9923	59.1553	115.062
NWMN_2332	conserved hypothetical protein	1.58271	2.99532	8.38803	2.32885561933342e-07	2.87213991685994e-08	254.198	246.457	232.596	740.916	739.399	836.534
ebpS	elastin binding protein	1.58557	3.00126	11.1836	2.09041517426525e-06	3.09058409865368e-07	713.735	804.018	813.326	2247.42	2699.31	2280.72
NWMN_1314	conserved hypothetical protein	1.58648	3.00316	7.71593	4.21220752623005e-07	5.44520140835088e-08	349.409	367.132	272.445	1242	838.94	1025.75
NWMN_2597	conserved hypothetical protein	1.59215	3.01499	7.1696	3.66310013736255e-05	6.80367781828112e-06	129.228	216.969	65.2571	511.617	358.076	405.973
pnp	purine nucleoside phosphorylase	1.59373	3.01829	3.95389	0.0454336	0.0203709	5.40876	16.4401	7.06159	18.8997	16.9167	66.7873
NWMN_0810	conserved hypothetical protein	1.59575	3.02251	9.09234	2.1723153149062e-06	3.21973926689292e-07	1212.8	1039.05	1124.05	3807.86	3638.91	3054.66
fmhA	methicillin resistance determinant fmhA protein	1.5978	3.02681	5.7009	0.000714757	0.000180017	15.4245	24.7137	15.3233	48.4832	31.4697	114.266
NWMN_0336	conserved hypothetical protein	1.60382	3.03948	4.28877	0.036499	0.0155269	4.32723	13.9314	11.0176	20.0924	12.5624	75.3913
aldA	aldehyde dehydrogenase homolog	1.60709	3.04637	6.24304	4.21275386785746e-05	7.94171265017989e-06	19.6437	30.5742	20.6936	43.0637	81.2059	110.439
fnbA	fibronectin binding protein A precursor	1.61245	3.0577	6.39226	0.00165233	0.00045175	8.40549	31.0659	9.62262	38.5758	21.0727	117.766
NWMN_2092	conserved hypothetical protein	1.61308	3.05904	7.26959	2.17926374278091e-06	3.23813334737134e-07	74.1563	84.2811	95.3044	257.376	309.561	226.604
NWMN_1357	conserved hypothetical protein	1.61339	3.0597	8.17045	3.83770775600919e-07	4.94682240466266e-08	239.724	283.549	216.663	816.738	799.913	713.794
NWMN_1064	conserved hypothetical protein	1.61642	3.06613	8.19702	9.35945349950283e-07	1.29683363867554e-07	269.775	200.929	247.632	884.163	723.682	673.405
tatA	twin-arginine translocation protein TatA	1.61865	3.07087	7.34442	1.68534715553799e-06	2.42910362685267e-07	399.811	329.629	368.189	1301.57	1224.75	911.317
NWMN_1819	low molecular weight phosphotyrosine protein phosphatase	1.61876	3.07111	10.6634	2.32949671629044e-06	3.49547206551207e-07	1327.21	2465.23	1104.22	4840.75	4462.51	6771.64
NWMN_1065	conserved hypothetical protein	1.61889	3.07138	8.04131	4.92560439092862e-07	6.49550356158863e-08	286.143	205.855	257.587	907.121	757.325	728.347
NWMN_0242	conserved hypothetical protein	1.62342	3.08104	5.03687	0.00968037	0.00336583	17.6739	39.7037	26.7869	50.6006	50.6218	208.553
NWMN_0998	conserved hypothetical protein	1.62755	3.08989	4.48759	0.0158956	0.00599922	16.6374	20.4717	23.251	39.176	41.8083	139.661
poxB	pyruvate oxidase	1.62886	3.09268	11.0204	4.5468181216278e-06	7.21207777836208e-07	668.853	713.411	322.013	1801.07	1819.13	1842.05
kdpE	KDP operon transcriptional regulatory protein	1.63065	3.09652	4.63474	0.0210102	0.0081949	13.1774	22.1999	9.73918	27.158	22.2399	119.954
NWMN_0910	conserved hypothetical protein	1.63563	3.10723	6.12201	1.56743336910268e-05	2.74242613984905e-06	63.394	61.0436	51.7515	222.231	146.39	213.61
NWMN_2476	conserved hypothetical protein	1.63968	3.11596	4.78228	0.0053008	0.00169736	30.8447	53.2071	44.3125	140.661	123.456	159.71
NWMN_0619	conserved hypothetical protein	1.64005	3.11676	5.317	0.00140206	0.000377078	17.2291	25.1836	12.9931	48.6904	46.2611	96.7304
NWMN_0282	conserved hypothetical protein	1.64012	3.11692	4.50034	0.0242797	0.00965958	9.1608	27.1848	27.5843	33.6625	44.4248	160.426
NWMN_2154	conserved hypothetical protein	1.64184	3.12063	8.23982	3.34363459388688e-07	4.2602773614532e-08	393.504	368.471	326.192	1322.16	1133.69	1047.84
gltB	glutamate synthase, large subunit	1.64245	3.12195	6.93444	0.000272596	6.02505367422779e-05	6.49259	18.9151	8.85626	19.8406	18.3614	90.6547
NWMN_1086	acetyltransferase, GNAT family protein	1.64477	3.12697	7.41897	1.97883769226897e-06	2.91092023082656e-07	216.688	202.368	142.706	626.368	688.761	456.727
NWMN_0284	conserved hypothetical protein	1.64633	3.13035	5.14158	0.0156637	0.00587678	13.4293	36.4614	30.7197	32.5579	41.7361	240.239
NWMN_2416	phospholipase/carboxylesterase family protein	1.65267	3.14415	4.11194	0.0177237	0.00678793	12.8971	15.7267	12.2239	29.4284	55.3469	49.327
NWMN_0069	conserved hypothetical protein	1.65657	3.15265	5.0643	0.00527036	0.00168565	34.9767	42.7107	27.0103	90.688	55.8431	242.018
hisIE	histidine biosynthesis bifunctional protein HisIE	1.66016	3.16051	4.58102	0.00899303	0.00308676	13.2198	18.608	17.7741	46.0399	37.1568	94.4277
NWMN_2460	aminotransferase, class I	1.66043	3.16111	7.04653	4.774835706114e-07	6.24347016549825e-08	44.0247	74.8123	37.3143	160.966	141.481	228.729
NWMN_0365	conserved hypothetical protein	1.66334	3.16748	4.97278	0.00356988	0.00106752	64.8797	44.064	59.322	170.743	216.349	161.036
NWMN_1755	bacterioferritin comigratory protein	1.66523	3.17164	6.40951	6.63927462955161e-06	1.08517118759387e-06	87.9988	91.2548	87.0424	324.885	313.772	216.016
NWMN_2485	conserved hypothetical protein	1.6669	3.17532	3.31135	0.0401865	0.0174211	11.1772	13.8823	11.3491	32.1433	37.791	55.5096
NWMN_tRNA46	tRNA-Val	1.66725	3.17608	3.18095	0.048339	0.021889	38.9897	81.8304	50.5655	230.246	170.593	153.296
NWMN_2223	conserved hypothetical protein	1.66861	3.17909	6.60537	7.87907983079882e-07	1.071227049804e-07	89.2487	78.212	89.3078	338.839	256.85	249.82
clfA	clumping factor A	1.67148	3.18542	11.0222	1.97985938862133e-06	2.91977777593859e-07	311.695	430.607	310.688	1042.2	1385.98	973.703
NWMN_2558	conserved hypothetical protein	1.67211	3.1868	6.96522	1.84361681810454e-06	2.67776439776699e-07	71.9999	138.38	59.4762	272.947	194.706	489.504
NWMN_2090	conserved hypothetical protein	1.67371	3.19033	6.99273	1.15898052404414e-07	1.37338331043864e-08	59.7744	59.2564	56.4457	187.028	194.346	206.529
NWMN_0691	ABC transporter permease protein	1.67961	3.20342	8.57709	9.96180868904378e-07	1.3839957093991e-07	117.182	115.655	122.423	387.92	453.614	316.719
NWMN_2550	accessory secretory protein Asp2	1.68023	3.20479	6.12412	0.000296526	6.69288205761415e-05	13.3415	26.2178	15.767	39.6284	30.7892	141.157
NWMN_0778	conserved hypothetical protein	1.68079	3.20604	6.96568	5.79629125210336e-08	6.50252584745622e-09	132.198	177.682	120.074	465.644	422.493	580.511
oppC	oligopeptide ABC transporter, permease protein	1.68208	3.20889	5.38648	0.00265947	0.000765636	9.43009	34.3826	9.15239	53.8414	47.6443	80.1128
NWMN_0872	GTP pyrophosphokinase	1.68464	3.2146	7.6249	8.87169384478492e-07	1.22265914428499e-07	113.945	131.105	101.311	328.666	488.448	305.923
crtI	phytoene dehydrogenase	1.68532	3.21611	7.08358	0.00184381	0.000514376	15.3246	98.0368	11.511	117.13	125.245	177.833
NWMN_1935	phage terminase family protein	1.68941	3.22526	5.54104	0.000263078	5.79515162142261e-05	32.0254	38.3544	32.6273	79.3284	102.097	189.067
NWMN_2212	inositol monophosphatase family protein	1.69136	3.22962	6.75439	1.90292355882974e-07	2.31856956647903e-08	50.7215	83.0705	50.8361	191.2	199.42	237.518
NWMN_2548	conserved hypothetical protein	1.69306	3.23342	8.25267	8.1220586166715e-08	9.47372364648905e-09	48.9948	76.5205	49.371	182.114	197.542	211.149
NWMN_2544	isochorismatase family protein	1.69719	3.24269	8.51757	2.16841515493034e-07	2.65816122261148e-08	323.18	335.15	246.884	1087.36	1017.42	916.527
NWMN_1761	conserved hypothetical protein	1.70879	3.26886	7.45533	2.8602278916293e-07	3.56997240559972e-08	90.1868	90.4363	69.0351	274.953	324.831	228.351
NWMN_1394	conserved hypothetical protein	1.71242	3.2771	5.85509	2.42009316913871e-05	4.3331534454861e-06	29.0756	28.472	26.8913	88.6347	90.772	116.136
NWMN_tRNA20	tRNA-His	1.71421	3.28117	2.74098	0.0483713	0.0219216	33.8482	57.6013	27.523	122.181	123.972	169.695
NWMN_0856	oligopeptide transport system permease protein	1.7159	3.28502	5.355	0.00119063	0.000317118	12.4581	32.9165	13.0122	57.3253	56.0402	93.4372
rpsA	30S ribosomal protein S1	1.71599	3.28523	9.32989	1.17327996060707e-06	1.65619013755827e-07	288.799	280.566	184.34	1038.27	787.318	706.874
NWMN_2374	conserved hypothetical protein	1.71814	3.29013	6.76083	6.20923310939824e-08	7.10417458281819e-09	117.725	118.378	110.344	356.433	416.271	422.733
NWMN_0902	conserved hypothetical protein	1.72305	3.30134	2.81918	0.0452318	0.0202132	8.23443	11.5717	8.40091	28.6363	22.8473	52.6396
NWMN_0183	sorbitol dehydrogenase	1.72482	3.30538	4.82125	0.0390662	0.0167822	5.14759	19.1419	6.23385	12.5963	6.25206	111.411
NWMN_2478	oxidoreductase	1.72814	3.31301	5.893	1.69642841986991e-05	2.98702478090022e-06	35.4665	39.4489	35.663	130.787	101.255	163.844
NWMN_0283	conserved hypothetical protein	1.7358	3.33065	4.30461	0.0442858	0.0196917	11.0886	47.5665	20.791	36.5084	21.5462	279.992
NWMN_0735	conserved hypothetical protein	1.74619	3.35472	9.8375	3.03104333448043e-07	3.81695278747721e-08	390.651	576.078	337.664	1534.44	1524.9	1451.42
hisC	histidinol-phosphate aminotransferase	1.7519	3.36802	6.07227	4.59412783585417e-06	7.30418541510246e-07	25.4524	27.7727	27.9501	81.609	80.3704	138.439
hutG	formiminoglutamase	1.76199	3.39165	7.82462	3.46496181174093e-06	5.36734426261504e-07	85.3709	187.237	53.6015	380.625	385.531	362.373
NWMN_1797	conserved hypothetical protein	1.77115	3.41325	5.10189	0.018979	0.00734627	18.8959	79.0762	37.8633	69.2888	39.3148	481.088
NWMN_0690	osmoprotectant ABC transporter, ATP-binding protein	1.7768	3.42666	7.97188	9.38560185898806e-08	1.10521388904131e-08	99.6593	136.549	108.589	391.279	475.472	330.265
NWMN_2352	conserved hypothetical protein	1.78822	3.45389	7.15549	1.29540585972263e-05	2.2472308190582e-06	57.4775	147.22	42.252	303.123	312.09	240.156
NWMN_1746	conserved hypothetical protein	1.79329	3.46605	10.5935	5.79432474486116e-08	6.47879549852604e-09	921.972	1555.2	816.73	3952.84	3273.35	4957.21
cidB	holin-like protein CidB	1.79415	3.46812	10.4562	5.58665376690422e-08	6.20508720766851e-09	943.977	1102.84	564.845	2850.62	2932.63	3839.04
NWMN_1731	conserved hypothetical protein	1.7962	3.47304	3.51783	0.0228734	0.00904107	29.8872	43.8771	25.5133	109.525	86.6935	185.106
NWMN_1861	conserved hypothetical protein	1.79899	3.47978	7.26898	2.65964279546606e-08	2.76634466096024e-09	347.906	512.91	292.471	1506.76	1223.96	1465.16
NWMN_1124	conserved hypothetical protein	1.80076	3.48404	5.85657	6.25614297481396e-05	1.21311539110434e-05	137.086	161.467	77.3286	576.761	388.537	371.429
NWMN_1887	phage tail fiber protein	1.80242	3.48805	4.72038	0.0485626	0.0220263	2.81501	11.0438	5.01402	4.52665	2.97206	80.2128
NWMN_1855	conserved hypothetical protein	1.80315	3.48982	6.34627	6.18156890677105e-07	8.28954819964468e-08	27.8283	42.2877	25.0747	123.802	98.1953	127.814
NWMN_2512	metallo-beta-lactamase superfamily protein	1.80703	3.4992	6.28574	1.91051459675628e-06	2.7975770995829e-07	38.7861	70.7221	33.7996	163.436	143.878	231.752
ssl2nm	staphylococcal enterotoxin-like toxin	1.81568	3.52025	3.68795	0.0236739	0.00938337	4.39247	9.07728	8.42681	16.9672	18.9239	53.4752
NWMN_0415	conserved hypothetical protein	1.8202	3.53131	5.81877	1.05723518706336e-05	1.78693168690129e-06	72.5582	86.0438	70.479	261.14	283.33	305.013
trpC	indole-3-glycerol phosphate synthase	1.82054	3.53212	3.52458	0.0232626	0.0092117	3.98598	9.20737	4.84963	15.7798	19.2575	35.217
NWMN_1678	oxidoreductase	1.82295	3.53803	8.01154	8.03509566552543e-10	6.38748318136123e-11	135.173	136.405	121.079	480.701	454.681	530.708
NWMN_1084	phenol-soluble modulin beta 1	1.82529	3.54377	1.67105	0.0330377	0.0138189	11.5108	11.0024	6.80671	37.5982	26.9839	48.6864
NWMN_2434	conserved hypothetical protein	1.82574	3.54488	8.29034	3.55258874065396e-08	3.82708296727209e-09	137.534	138.209	143.817	499.916	585.222	435.812
NWMN_0901	conserved hypothetical protein	1.82633	3.54634	4.30946	0.00769142	0.00258286	3.82864	5.09758	3.00644	11.4321	9.16483	28.0445
NWMN_0043	conserved hypothetical protein	1.83717	3.57307	4.73895	0.0103703	0.00364425	8.80565	20.3047	9.35166	24.0861	18.3708	127.16
NWMN_0414	conserved hypothetical protein	1.83794	3.57498	6.25558	6.44846911843461e-07	8.69537254826064e-08	107.844	99.9934	93.6324	356.268	400.789	360.751
NWMN_2582	ABC transporter, ATP-binding protein	1.84256	3.58646	6.16087	7.44061659904888e-05	1.45108607522313e-05	9.81675	25.1341	13.179	43.7589	30.3347	128.534
NWMN_2353	ABC transporter, ATP-binding protein	1.84337	3.58846	7.11302	2.50548495754542e-06	3.76939601710957e-07	57.0846	160.504	46.845	305.027	306.832	378.365
NWMN_2335	conserved hypothetical protein	1.84403	3.59012	8.04175	2.76374709141506e-08	2.89515854301281e-09	162.239	192.13	165.53	652.922	732.726	504.672
lacC	tagatose-6-phosphate kinase	1.84863	3.60159	3.25401	0.0490098	0.0222656	1.99978	6.58506	2.6784	4.81817	6.77874	38.5572
NWMN_0873	protozoan/cyanobacterial globin family protein	1.85326	3.61316	6.49092	1.15772141002181e-06	1.62562664557298e-07	102.39	126.907	93.2485	405.293	494.558	256.095
NWMN_0179	transcriptional antiterminator BglG family protein	1.85668	3.62172	4.44572	0.036549	0.0155863	1.28783	7.45927	2.29032	4.65064	2.93838	43.7548
NWMN_2370	conserved hypothetical protein	1.86632	3.64601	5.70305	0.000127224	2.57567863843524e-05	9.7991	21.7579	8.39623	41.0185	34.4641	87.7925
NWMN_1063	glutamate racemase	1.86896	3.6527	9.09456	4.32768460911194e-08	4.71029565553417e-09	312.346	241.548	304.833	1248.72	1052.12	940.562
NWMN_0341	conserved hypothetical protein	1.87925	3.67883	6.85892	5.46831225177634e-08	6.05333228465583e-09	125.233	98.805	149.816	510.461	503.678	402.37
NWMN_0931	conserved hypothetical protein	1.87962	3.67979	9.56461	6.17697499520059e-09	5.80525510321601e-10	975.081	1107.44	873.18	4258.01	3298.72	3820.19
NWMN_2270	conserved hypothetical protein	1.88657	3.69755	8.44219	5.04937813029066e-09	4.68924417746161e-10	214.314	288.41	184.389	920.952	852.365	857.389
NWMN_2349	conserved hypothetical protein	1.89075	3.70829	6.85103	7.34614129328314e-10	5.75793392601316e-11	31.9773	27.4166	25.0436	108.767	89.3237	140.597
NWMN_2350	para-nitrobenzyl esterase chain A	1.89478	3.71864	8.37971	5.80461295539058e-09	5.43373872495701e-10	81.0965	144.576	72.4339	333.031	359.727	487.289
NWMN_1903	conserved hypothetical protein	1.89571	3.72104	3.65349	0.0216607	0.00849692	8.21664	14.7562	11.9102	22.9217	26.2549	107.086
citC	isocitrate dehydrogenase, NADP-dependent	1.89599	3.72177	8.24443	3.31073323617019e-08	3.51734660306343e-09	124.837	100.453	73.9008	411.036	407.968	316.803
NWMN_tRNA54	tRNA-Val	1.90616	3.7481	4.69534	0.00152423	0.000414464	130.68	165.032	130.574	633.786	519.197	493.398
NWMN_2404	transcriptional regulator MerR family protein	1.90817	3.75333	7.68133	4.52000349084569e-09	4.16404482068994e-10	113.564	121.259	99.2149	433.131	482.483	362.357
NWMN_2463	glycosyl transferase, group 2 family protein	1.90886	3.75513	7.27709	0.000398454	9.38409473476108e-05	18.9328	132.157	16.1863	191.127	187.496	279.855
hisF	imidazole glycerol phosphate synthase subunit hisF	1.91283	3.76546	5.74386	0.000162171	3.34945388708982e-05	19.2043	37.1814	20.8994	67.0926	49.1177	230.691
NWMN_2421	NAD(P)H-flavin oxidoreductase	1.91834	3.77987	7.76858	1.16188432466708e-08	1.13944079387857e-09	154.35	118.904	128.992	492.51	629.771	425.331
NWMN_0337	conserved hypothetical protein	1.91971	3.78347	5.41914	0.0103144	0.00361693	6.40596	18.3847	10.351	14.6152	8.76164	150.375
NWMN_1915	conserved hypothetical protein	1.92319	3.79261	2.70553	0.0291625	0.0119674	5.42144	11.4639	5.44844	18.4782	20.3548	58.8883
trpF	N-(5'phosphoribosyl)anthranilate isomerase	1.93897	3.83431	3.93162	0.0095837	0.00332154	6.88232	14.2005	6.2747	25.8146	29.5349	61.4754
icaB	intercellular adhesion protein IcaB	1.93901	3.83443	3.92706	0.0162002	0.00615631	3.13236	10.9308	4.78951	18.0867	10.7538	56.9707
NWMN_2579	conserved hypothetical protein	1.94271	3.84426	6.37009	4.24099851760597e-08	4.60019155698716e-09	25.9019	36.4218	23.063	97.9621	99.1949	158.998
NWMN_2477	transcriptional regulator TetR family protein	1.94335	3.84597	5.04922	0.000383095	8.90853357928644e-05	19.4999	30.6547	19.5641	94.9743	75.9022	116.071
NWMN_2419	acetyltransferase, GNAT family protein	1.94376	3.84707	4.21074	0.00419337	0.00128979	25.554	30.8929	17.0394	109.899	67.6707	128.121
NWMN_0366	conserved hypothetical protein	1.9494	3.86214	9.63268	6.08122172952895e-08	6.93512284905419e-09	1169.77	1875.78	755.652	5603.53	4542.87	5028.37
NWMN_0847	conserved hypothetical protein	1.95541	3.87825	4.0199	0.0105902	0.00372937	3.7607	7.30646	4.15067	10.809	13.1176	45.8626
NWMN_0861	oligopeptide ABC transporter, oligopeptide-binding protein	1.96292	3.89851	3.99559	0.0359772	0.0152756	1.19918	4.99803	2.99508	4.64072	2.1547	39.818
NWMN_1902	phage transcriptional activator	1.96699	3.90952	4.31022	0.00805923	0.00272433	13.0546	22.4181	13.9631	39.0535	27.3175	170.324
NWMN_0135	conserved hypothetical protein	1.9683	3.91307	5.05685	0.0400129	0.017331	5.39743	22.5398	7.52918	8.48749	2.78451	175.415
NWMN_2553	conserved hypothetical protein	1.96911	3.91526	9.35363	4.34540753781762e-10	3.34137949601875e-11	35.6048	41.9236	32.0011	117.673	138.298	210.48
NWMN_1888	phage tail tape measure protein	1.97012	3.91802	6.67188	1.39798308569787e-05	2.44075798765973e-06	4.69705	13.3542	5.69194	20.1203	14.7743	76.4404
NWMN_1395	conserved hypothetical protein	1.97357	3.92738	5.09718	0.000216667	4.67621836033969e-05	12.9928	16.9089	14.7624	54.721	54.6236	79.9083
NWMN_1481	ribosomal protein L11 methylase	1.97661	3.93567	10.2337	1.67277575311072e-09	1.44161951976852e-10	427.511	496.496	576.267	1723.45	2264.91	2213.46
NWMN_2620	phenol-soluble modulin beta 2	1.97761	3.93839	1.46618	0.0488593	0.0221791	9.11273	10.4906	1.07474	14.7123	7.70968	80.6119
NWMN_2210	formate dehydrogenase homolog	1.98012	3.94526	11.7597	1.20801465345841e-08	1.18916747090074e-09	380.38	668.145	343.447	1754.24	2028.46	1868.25
NWMN_0239	conserved hypothetical protein	1.98047	3.94623	4.06801	0.0209061	0.00814654	5.01296	18.3776	10.2731	18.7653	15.258	133.581
NWMN_0334	conserved hypothetical protein	1.98478	3.95802	1.48548	0.0222816	0.00879012	2.17124	5.3283	3.24359	11.5939	13.8265	20.5952
NWMN_2591	conserved hypothetical protein	1.98536	3.95962	6.29924	1.16718125980625e-05	1.99877622871725e-06	46.8857	120.668	27.7271	301.352	180.689	341.02
NWMN_1767	ThiJ/PfpI family protein	1.99054	3.97385	9.34521	3.49197594129415e-08	3.74881518214714e-09	480.643	648.381	386.279	2052.69	2394.33	1615.26
sarA	staphylococcal accessory regulator A	1.99113	3.97548	9.78312	4.55247858714394e-09	4.21087358171932e-10	953.463	907.675	911.329	4428.74	3625.08	3308.6
hlgA	gamma-hemolysin component A	1.99386	3.98302	4.65497	0.0406621	0.0177136	4.91182	14.0615	6.45926	5.22671	2.48073	129.572
NWMN_2583	conserved hypothetical protein	1.99756	3.99323	4.41753	0.00926619	0.00319258	5.27839	26.9217	8.40524	42.2417	23.31	125.29
NWMN_2507	conserved hypothetical protein	2.00526	4.01461	7.62018	1.18948374409735e-09	9.97147867588796e-11	146.454	240.392	133.721	685.913	776.213	682.02
metE	5-methyltetrahydropteroyltriglutamate- homocysteine S-methyltransferase	2.01277	4.03556	6.97847	1.88096129578481e-10	1.36949633719845e-11	19.7162	23.1141	20.9861	69.8707	92.1669	113.743
gpmA	2,3-bisphosphoglycerate-dependent phosphoglycerate mutase	2.01733	4.04835	8.36114	3.83564603621461e-09	3.50508515939374e-10	176.271	250.201	135.128	766.889	861.242	686.213
crtM	squalene desaturase	2.01836	4.05122	6.57491	3.03628022258947e-06	4.63562842304707e-07	19.8838	83.5509	23.7523	160.29	171.093	204.234
NWMN_0238	conserved hypothetical protein	2.03641	4.10224	4.1922	0.015576	0.00583233	5.33431	21.3262	9.12099	26.3591	13.9071	143.314
dnaJ	chaperone protein DnaJ	2.03798	4.1067	10.4618	8.2560809671172e-10	6.65516184942211e-11	381.352	432.81	576.821	1724.71	2109.42	2204.08
NWMN_0651	conserved hypothetical protein	2.05265	4.14869	9.60629	3.1588493202719e-08	3.34424983758355e-09	332.683	697.778	272.849	1850.06	1884.1	1809.7
capO	capsular polysaccharide biosynthesis protein CapO	2.05934	4.16795	6.76049	4.1566002959011e-11	2.71753956938556e-12	30.4029	32.8737	28.4151	125.957	95.4006	202.418
NWMN_0754	conserved hypothetical protein	2.05954	4.16853	4.96665	0.000609738	0.000151528	15.6663	36.7214	12.5311	101.677	57.1994	136.305
NWMN_0672	aldo/keto reductase family protein	2.06403	4.18152	8.30792	1.49955597386692e-08	1.48730105877588e-09	139.377	179.932	119.698	597.45	792.89	436.98
NWMN_2557	conserved hypothetical protein	2.06436	4.18249	5.69997	5.23515145584901e-05	9.97634731370929e-06	30.9707	91.9718	31.2903	227.288	126.951	360.325
NWMN_2595	high-affinity nickel transporter	2.06616	4.18769	6.91171	8.51924643003189e-09	8.1964518030396e-10	38.2741	63.619	24.4133	220.924	126.229	213.24
NWMN_2596	N-acetyltransferase family protein	2.06978	4.19824	5.5338	4.95715114934078e-06	7.95501224559888e-07	22.0974	26.1683	15.3568	82.9945	84.123	119.343
oppD	oligopeptide transport ATP-binding protein	2.07033	4.19982	5.12451	0.000394998	9.25867182039819e-05	5.70222	20.724	8.65158	42.6156	44.582	71.1685
NWMN_0763	conserved hypothetical protein	2.08466	4.24176	6.56498	9.65718117192485e-11	6.78011605309731e-12	129.782	136.784	96.6865	525.258	483.81	627.957
splD	serine protease SplD	2.08731	4.24955	2.29092	0.0336602	0.0141793	1.07264	4.00565	1.33533	4.21446	2.54212	27.6673
NWMN_1894	conserved hypothetical protein	2.09278	4.2657	0.657301	0.0357569	0.0151555	0.759935	2.54832	1.6218	3.20682	1.61086	22.2211
lpl6nm	staphylococcal tandem lipoprotein	2.09675	4.27746	4.46232	0.00484197	0.00153245	4.51372	18.4246	5.38203	24.9349	23.4003	93.7883
NWMN_0673	conserved hypothetical protein	2.10035	4.28813	8.41167	1.06364708740385e-09	8.73202103700787e-11	120.103	172.304	95.3755	599.139	604.547	487.098
hisC1	histidinol-phosphate aminotransferase	2.10309	4.29628	4.6265	0.00377641	0.00114611	3.52114	14.0463	6.25537	21.1915	16.8273	84.4623
NWMN_0351	Cys/Met metabolism PLP-dependent enzyme	2.10828	4.31176	4.08813	0.0100225	0.00350342	2.59289	10.9729	1.91499	13.5045	14.5177	49.0149
NWMN_0413	conserved hypothetical protein	2.11203	4.323	8.10864	9.64521637231723e-13	4.51447720249618e-14	75.3754	82.9278	63.4406	289.785	318.504	417.05
NWMN_0779	conserved hypothetical protein	2.11263	4.3248	5.49963	3.64894976886906e-06	5.70656706052703e-07	51.1327	69.9629	43.9507	260.246	217.197	274.602
NWMN_0240	conserved hypothetical protein	2.11451	4.33044	3.49922	0.0291625	0.0119705	3.59905	10.766	6.14467	11.6827	5.96018	97.5388
NWMN_2424	ABC transporter, ATP-binding protein	2.122	4.35296	3.72145	0.00884675	0.00302998	4.60508	11.3928	4.61152	22.4225	17.771	63.8334
NWMN_0373	nitroreductase family protein	2.12639	4.36625	7.88856	3.51492850043089e-10	2.65055901035465e-11	129.133	109.263	108.6	530.17	602.596	403.437
trpB	tryptophan synthase, beta subunit	2.1291	4.37445	4.90828	0.000868039	0.000222491	5.58513	12.342	6.08962	22.9155	19.6381	81.8426
NWMN_2058	transcriptional antiterminator BglG family protein	2.13094	4.38003	8.40593	7.28472797544365e-09	6.90046669293511e-10	41.5396	96.1051	30.5549	250.422	201.99	333.944
NWMN_2375	NAD-dependent epimerase/dehydratase	2.14179	4.41309	7.36918	5.22669850377234e-12	2.93176624840127e-13	83.7343	95.7555	75.2887	394.343	382.366	395.793
NWMN_1615	osmotic stress-related protein	2.1429	4.41648	6.27593	1.29734138559673e-08	1.28191979408889e-09	64.7011	66.1898	57.8	259.079	337.743	256.945
hisD	histidinol dehydrogenase HisD	2.14412	4.42024	4.75627	0.00386119	0.00117614	2.21085	14.8392	3.99403	22.1971	15.6395	70.8439
ureG	urease accessory protein UreG	2.1529	4.4472	6.48062	1.0758342657765e-10	7.6331480224113e-12	53.5399	50.4804	45.816	228.088	188.512	306.22
hisH	imidazole glycerol phosphate synthase, subunit H	2.15767	4.46193	3.103	0.0160526	0.00607636	2.55741	9.13515	2.90689	16.8014	13.474	44.316
NWMN_0042	conserved hypothetical protein	2.16753	4.49253	4.47773	0.0108947	0.00385687	2.46224	18.2119	5.54865	16.3102	12.9524	118.132
vraR	DNA-binding response regulator VraR	2.17136	4.50448	9.95084	2.28517072529757e-10	1.68926067731878e-11	576.835	478.648	610.101	2471.02	2874.02	2430.02
NWMN_2578	ATP phosphoribosyltransferase regulatory subunit	2.1834	4.54224	4.24774	0.0145716	0.00538043	1.33566	16.6403	3.40379	16.1565	13.1639	88.6459
NWMN_2418	MarR family regulatory protein	2.18378	4.54342	5.61416	3.93323384437043e-06	6.18037858903675e-07	36.5029	40.1326	40.8155	107.675	240.971	211.067
lacA	galactose-6-phosphate isomerase LacA subunit	2.18781	4.55613	3.54383	0.0176601	0.00675045	4.27958	14.4997	6.05673	9.0418	24.4163	105.201
serA	D-3-phosphoglycerate dehydrogenase	2.1893	4.56085	7.33045	4.35349647485447e-11	2.87861208218461e-12	27.3262	49.6769	27.4743	167.065	153.711	176.795
NWMN_0513	conserved hypothetical protein	2.19256	4.57117	12.3243	3.08728810403817e-11	1.94962473137626e-12	2194.03	2195.82	1743.44	9461.25	10392.1	9060.51
NWMN_0734	conserved hypothetical protein	2.19698	4.58519	9.50083	3.52512862677446e-10	2.67134561612924e-11	211.021	363.092	187.823	1204.37	1205.09	1197.41
mnhB	Na?? antiporter, MnhB component	2.21864	4.65454	6.72243	1.05350175257588e-09	8.60959827513718e-11	64.798	130.773	57.9451	510.173	290.109	436.987
lpl2nm	staphylococcal tandem lipoprotein	2.21946	4.6572	4.34534	0.00334935	0.000991616	2.89209	12.0003	8.2809	24.415	17.4335	87.4319
mnhA	Na?? antiporter, MnhA component	2.22031	4.65993	9.80145	1.78579381167166e-09	1.55228734001177e-10	82.9447	203.606	85.6979	653.716	427.882	775.145
isaB	immunodominant antigen B	2.2205	4.66056	8.74206	4.08855634665907e-11	2.64267757919271e-12	308.051	290.752	244.398	1324.14	1502.45	1205.07
NWMN_1672	transaldolase	2.2403	4.72495	9.65901	8.25750778098012e-10	6.68698624165552e-11	417.161	397.492	368.691	2060.8	2208.58	1350.46
NWMN_1766	monofunctional glycosyltransferase	2.24108	4.7275	8.5124	1.10477909943624e-11	6.48421611110421e-13	176.958	146.851	136.717	807.201	761.095	679.446
lpl5nm	staphylococcal tandem lipoprotein	2.24583	4.74311	4.47152	0.00100674	0.000262904	4.225	13.3938	8.67856	37.2007	25.619	79.1649
NWMN_0860	conserved hypothetical protein	2.24592	4.74339	7.67093	9.15375283111462e-14	3.74038934406615e-15	35.2799	50.3421	35.2425	172.174	180.402	265.373
lpl1nm	staphylococcal tandem lipoprotein	2.24627	4.74454	3.06577	0.0161269	0.00611457	0.880394	6.23391	2.57064	11.9573	8.95634	31.9652
NWMN_2209	conserved hypothetical protein	2.25205	4.7636	8.25824	2.82012256150345e-12	1.47710728518568e-13	190.768	277.554	187.961	1059.67	1122.98	1044.97
bsaP	lantibiotic leader peptide processing serine protease	2.25643	4.77808	5.83946	2.83248697879141e-06	4.30344418397358e-07	8.16817	22.8993	8.3913	49.6174	47.3457	113.805
hisA	phosphoribosylformimino-5-aminoimidazole carboxamide ribotide isomerase	2.26991	4.82293	4.77311	0.00124857	0.000334405	5.5231	19.7732	9.00098	36.4565	24.4954	137.79
prsA	peptidyl-prolyl cis/trans-isomerase	2.27391	4.83633	10.0825	5.36960833909988e-11	3.61032358609613e-12	409.763	368.954	357.145	2024.09	2004.69	1598.09
NWMN_2405	conserved hypothetical protein	2.27581	4.84268	7.90202	5.82015551914047e-12	3.30788928093794e-13	109.591	131.448	109.191	609.089	641.896	472.699
NWMN_2584	conserved hypothetical protein	2.28703	4.88049	4.63217	0.00388531	0.00118493	3.18312	20.1757	2.94372	36.0779	17.2901	95.7887
hisB	imidazole glycerol phosphate dehydratase HisB	2.28714	4.88089	2.69915	0.0124328	0.00449834	2.00145	6.76238	1.49497	14.3381	9.41804	33.3989
NWMN_1914	conserved hypothetical protein	2.29039	4.89187	2.22843	0.00972529	0.00339229	3.46063	7.64852	4.98516	14.1821	19.8673	58
alr2	alanine racemase 2	2.29391	4.90384	6.28142	8.20923352607555e-10	6.56130131666627e-11	21.3834	27.2396	22.3877	104.041	138.979	116.118
crtN	squalene synthase	2.29605	4.91113	7.23315	9.15825680381e-10	7.45043922746802e-11	18.7095	56.0452	21.2331	144.702	142.602	215.319
clpP	ATP-dependent Clp protease proteolytic subunit	2.29717	4.91493	11.7304	3.20005301146123e-11	2.03272312392225e-12	1915.64	2342.58	1532.08	10015.4	10700	8224.25
NWMN_2091	conserved hypothetical protein	2.30016	4.92513	8.65088	2.89272048444143e-11	1.80526389816553e-12	136.724	128.103	135.863	714.23	755.511	538.865
lacF	PTS system, lactose-specific IIA component	2.30386	4.93776	2.48846	0.0248371	0.0099367	3.09978	8.48894	2.93279	6.1043	5.6216	82.0182
NWMN_1396	conserved hypothetical protein	2.30499	4.94163	5.5623	2.33384891178812e-07	2.89170887771766e-08	15.9445	17.7976	14.6057	70.3892	72.5794	117.855
NWMN_1913	conserved hypothetical protein	2.31539	4.9774	3.29175	0.00690719	0.00229897	6.47311	12.7033	11.2242	34.0132	27.2996	119.646
capN	capsular polysaccharide biosynthesis protein CapN	2.31637	4.98077	6.10216	1.79284070285164e-09	1.5650726789381e-10	20.3965	25.164	25.6533	118.169	88.2939	187.012
NWMN_0385	conserved hypothetical protein	2.33557	5.0475	3.33419	0.00670964	0.00222824	6.4877	17.8463	4.39164	37.5449	36.2248	88.3943
oppF	oligopeptide ABC transporter, ATP-binding protein	2.3423	5.07111	5.37438	4.62890808298466e-06	7.37667744279502e-07	8.98123	22.6269	9.84591	61.1448	69.5459	92.3456
lpl8nm	staphylococcal tandem lipoprotein	2.35961	5.1323	5.65234	4.14058351882814e-06	6.53695392088396e-07	9.82452	32.19	14.4933	63.0177	77.8999	186.993
NWMN_2487	fructosamine kinase family protein	2.36111	5.13766	6.56239	1.03226487940824e-10	7.28567336878028e-12	30.2419	52.8154	20.6766	199.995	167.243	183.829
hipO	hippurate hydrolase	2.36495	5.15134	5.74038	5.63280977696676e-08	6.27727686883368e-09	14.0989	16.2347	13.8051	70.3841	89.3077	74.8467
ureD	urease accessory protein UreD	2.38466	5.22221	6.33465	1.30697678939198e-11	7.76806412714399e-13	30.2125	29.611	27.5054	150.532	137.978	203.41
mnhD	Na?? antiporter, MnhD component	2.38622	5.22787	7.91162	3.95709772449063e-14	1.52874503472149e-15	36.2156	63.6225	45.0851	292.848	179.761	348.196
NWMN_1824	conserved hypothetical protein	2.38913	5.23841	8.05456	1.9374836881988e-12	9.64423529786919e-14	135.689	112.544	109.364	785.165	614.043	518.809
NWMN_1527	conserved hypothetical protein	2.3939	5.25576	10.4085	1.72466396072377e-10	1.24288561805502e-11	2039.3	3666.96	1296.93	14190.9	11497.9	12115.4
mnhF	Na?? antiporter, MnhF component	2.39451	5.25798	4.48075	0.000162515	3.3715485380492e-05	19.3658	27.7017	19.8697	136	92.6261	148.031
lpl9nm	staphylococcal tandem lipoprotein	2.39728	5.26809	6.35217	1.66348042226369e-11	1.007233688072e-12	25.5255	37.0311	29.3825	168.919	153.262	189.534
vraS	sensor histidine kinase VraS	2.39756	5.2691	9.29022	2.19915665484934e-12	1.12735370865234e-13	195.209	177.448	188.569	1092.49	1065.17	882.777
NWMN_0377	conserved hypothetical protein	2.4006	5.28021	8.53797	6.07715063342448e-11	4.10862338515325e-12	236.231	453.643	160.764	1437.82	1599.53	1591.51
fadE	acyl-CoA synthetase FadE homolog	2.40213	5.28584	4.80171	0.00366095	0.00110097	1.11029	12.006	1.97762	14.2395	11.1151	70.7436
NWMN_2506	conserved hypothetical protein	2.40413	5.29317	11.1091	3.54054659094805e-12	1.90705518457454e-13	399.784	521.942	357.741	2297.17	2582.3	2027.3
lip	lipase precursor	2.40458	5.29482	6.78498	9.68623955894856e-09	9.4631538038762e-10	9.66234	25.4042	10.5085	40.7457	64.4469	173.258
mtlA	mannitol-specific IIA component	2.40634	5.30126	7.95558	2.65104878735303e-11	1.64459564445749e-12	151.935	283.298	94.5725	974.371	928.908	998.779
NWMN_2085	truncated transposase for IS1272	2.41296	5.32564	2.01589	0.0133214	0.00484954	2.86435	5.2528	0.802315	11.4915	3.98452	43.1972
lpl7nm	staphylococcal tandem lipoprotein	2.41711	5.34098	5.00822	2.69264589625844e-05	4.84116126964742e-06	6.66345	15.1449	12.7229	46.5426	58.9436	96.9115
NWMN_0259	conserved hypothetical protein	2.41777	5.34343	7.87188	5.98661638381607e-15	1.97923052808184e-16	88.3695	96.2164	84.0091	506.6	504.181	477.467
capM	capsular polysaccharide biosynthesis protein CapM	2.42125	5.35635	6.19009	2.61514064701199e-10	1.96232693423634e-11	34.269	42.9658	34.3879	181.034	139.677	354.165
NWMN_0592	site-specific recombinase	2.42381	5.36587	7.80877	1.48789719140233e-09	1.26018038499157e-10	64.8426	225.311	63.9498	657.282	462.41	928.559
lpl3nm	staphylococcal tandem lipoprotein	2.43128	5.3937	4.78708	0.000288875	6.43852454485822e-05	3.76168	14.8162	9.92386	33.5077	36.2707	108.016
NWMN_0321	oxidoreductase family protein	2.43531	5.40879	9.04377	1.16849557675554e-11	6.9015897735561e-13	117.565	245.224	105.705	875.169	845.899	899.844
NWMN_0896	conserved hypothetical protein	2.44017	5.42707	6.37942	1.91680379050129e-09	1.68040748350038e-10	152.925	116.941	59.5779	808.563	405.86	686.106
NWMN_0783	CsbD-like superfamily protein	2.4416	5.43245	12.0091	5.93750762898971e-10	4.58767305657452e-11	5863.7	10181.5	3843.88	36551.1	43487.8	27553.2
NWMN_2623	conserved hypothetical protein	2.4496	5.46263	2.23579	0.012204	0.00440249	2.12459	9.35086	3.37227	11.3146	9.52315	81.0967
NWMN_1601	metallo-beta-lactamase superfamily protein	2.45764	5.49317	8.37192	5.09077178787339e-11	3.4039335877311e-12	178.954	171.582	91.6906	1008.56	840.134	593.971
NWMN_0762	conserved hypothetical protein	2.45881	5.49762	6.43928	1.93750506044667e-12	9.7163143818834e-14	125.884	125.036	104.819	715.598	660.905	656.175
NWMN_0767	conserved hypothetical protein	2.45992	5.50187	8.90352	6.25549425365297e-08	7.20357807812935e-09	404.403	1207.87	215.21	4123.13	2692.01	3532.31
NWMN_1616	aminotransferase, class V	2.46044	5.50385	7.31848	3.46775569484178e-13	1.50715979307759e-14	31.802	59.3215	31.2034	244.89	208.949	249.443
metH	5-methyltetrahydrofolate-homocysteine methyltransferase	2.46089	5.50555	5.80495	9.30481603824528e-07	1.28580667393286e-07	5.39355	16.2772	4.53716	34.2874	46.8569	74.8537
NWMN_2044	thiol-disulphide oxidoreductase, DCC family protein	2.46473	5.52025	7.13193	3.51419122566718e-13	1.5403958567189e-14	88.389	137.81	79.505	596.51	596.787	538.636
NWMN_2026	aldehyde dehydrogenase family protein	2.46916	5.53723	10.8605	1.10408932629392e-12	5.24975608341834e-14	320.983	569.007	260.48	2219.75	2006.02	2441.12
NWMN_1905	conserved hypothetical protein	2.47263	5.55055	2.48695	0.0245967	0.00981311	1.66433	12.294	2.29507	7.70895	5.22406	104.82
citZ	citrate synthase II	2.47615	5.56412	8.25403	4.07685846455577e-14	1.59015653335199e-15	90.8133	80.8378	70.873	427.842	527.218	436.436
NWMN_1936	truncated integrase	2.47766	5.56992	3.42026	0.0498657	0.022673	1.4817	16.8962	3.32024	4.41888	1.03058	157.96
NWMN_1916	conserved hypothetical protein	2.48114	5.58338	4.26602	0.00035811	8.22109978002331e-05	13.7575	23.1434	11.8513	78.2649	55.2558	178.473
mnhG	Na?? antiporter, MnhG component	2.49157	5.6239	7.47522	3.13697296278992e-16	8.73970922025423e-18	96.8354	141.374	98.9165	665.992	500.512	890.134
NWMN_1909	phage single-strand DNA-binding protein	2.49798	5.64894	3.92923	0.000959658	0.000248827	5.87991	13.058	7.14971	37.4405	34.2393	96.7105
NWMN_1604	universal stress protein family protein	2.50913	5.69278	7.52672	6.44352591173402e-12	3.71005392391818e-13	110.671	149.832	68.6474	696.945	694.877	491.865
NWMN_0332	NADH-dependent FMN reductase	2.51006	5.69644	5.75417	7.89674611793273e-09	7.50953568421538e-10	24.2995	35.7403	22.5607	157.386	163.993	168.173
mnhC	Na?? antiporter, MnhC component	2.51795	5.72766	6.48383	6.27333827473368e-11	4.2645650233145e-12	39.7943	114.72	65.1699	457.841	341.786	541.747
NWMN_1526	hypothetical protein	2.52283	5.74707	9.66781	1.79502344914152e-11	1.09355068967017e-12	1376.94	2494.22	1017.64	10337.9	9778.23	8422.34
NWMN_2577	ATP phosphoribosyltransferase	2.52553	5.75787	3.17007	0.00608388	0.00199331	1.72709	7.98529	1.79824	16.9461	12.2957	47.2045
NWMN_0331	luciferase-like monooxygenase	2.54036	5.81735	6.95808	6.58904818834235e-14	2.66792812975229e-15	26.8645	48.893	23.0751	188.839	186.726	228.719
NWMN_1906	conserved hypothetical protein	2.54257	5.82628	3.03056	0.0132714	0.00482368	0.873217	11.4599	3.91347	15.8732	11.0134	90.0941
bsaE	lantibiotic ABC transporter protein	2.55527	5.87779	5.37192	6.56197000648865e-06	1.06522321427769e-06	8.86757	30.4568	6.81283	98.4911	81.662	100.205
NWMN_0250	ABC transporter, permease protein	2.55612	5.88125	8.32272	1.29115067970229e-12	6.18716336112909e-14	70.7018	136.558	52.1696	524.552	519.314	528.023
NWMN_1908	phage regulatory protein	2.56418	5.9142	4.84082	8.43216195371336e-05	1.6632533422815e-05	4.14403	12.9932	7.54833	33.2045	31.419	105.196
NWMN_0180	conserved hypothetical protein	2.57147	5.94415	0.710604	0.00700503	0.00233414	0.688102	1.68863	0.20559	4.37788	2.04203	12.0233
katA	catalase	2.57664	5.96549	11.0255	5.26901109845932e-14	2.07472205214223e-15	398.673	405.112	348.991	2141.65	2754.31	2163.52
NWMN_0035	LysR family regulatory protein	2.57778	5.97019	6.86734	6.86392948026885e-15	2.37126835685365e-16	37.2908	43.7352	32.9896	246.474	240.301	213.776
bsaF	lantibiotic immunity protein F	2.5824	5.98937	5.79503	1.08782350823098e-07	1.28502182621639e-08	13.9034	40.2301	11.8981	131.127	127.97	152.151
NWMN_2435	conserved hypothetical protein	2.5827	5.99059	6.34114	3.26100652275178e-12	1.7443719883962e-13	64.6424	58.606	73.2638	432.158	418.829	366.554
mtlD	mannitol-1-phosphate 5-dehydrogenase	2.58479	5.99927	8.53866	3.37989329361509e-14	1.29319839986016e-15	82.1954	134.108	62.155	560.698	561.528	616.705
NWMN_2594	conserved hypothetical protein	2.60349	6.07754	6.19288	6.69592652188849e-08	7.76050919327344e-09	21.4602	67.6785	13.5249	239.559	151.06	270.073
bsaG	lantibiotic ABC transporter protein	2.60645	6.09005	5.98613	8.47225062239607e-08	9.91366621862838e-09	15.7956	47.1318	10.4124	152.821	141.477	168.033
NWMN_0029	conserved hypothetical protein	2.60674	6.09124	7.99238	2.97906585058851e-14	1.12876937875196e-15	42.3468	89.7096	37.5016	368.85	279.662	453.071
NWMN_1912	conserved hypothetical protein	2.60707	6.09264	6.0182	8.03983453893676e-09	7.68879812452865e-10	5.35849	12.7758	6.99201	35.5689	37.5872	101.859
NWMN_2407	conserved hypothetical protein	2.62407	6.16485	8.18298	4.34821903267619e-17	9.85294803095274e-19	42.5797	44.5072	36.5114	243.093	273.479	281.451
NWMN_0402	conserved hypothetical protein	2.62441	6.16634	2.28267	0.00404797	0.00124233	2.43289	6.48955	2.27154	20.7303	9.90229	50.2701
NWMN_1825	conserved hypothetical protein	2.62534	6.17031	7.66122	3.05930703302931e-15	9.65977332122924e-17	138.694	143.985	147.373	1091.47	884.453	740.479
NWMN_0536	conserved hypothetical protein	2.62989	6.18981	8.30579	1.93071150652002e-16	5.02042367965829e-18	64.5442	72.0506	42.176	416.743	307.687	452.973
NWMN_2585	conserved hypothetical protein	2.63684	6.21967	6.76895	3.64353186031503e-13	1.62415981886257e-14	56.5315	78.2264	39.6159	335.594	447.341	313.271
NWMN_2510	glycine betaine aldehyde dehydrogenase	2.6426	6.24457	6.84556	9.27824356381879e-13	4.30824831158005e-14	17.6847	20.1577	18.1711	120.159	51.7882	235.147
lpl4nm	staphylococcal tandem lipoprotein	2.64534	6.25644	4.04678	0.000410297	9.70873625620602e-05	3.21344	8.59388	4.05239	25.4611	23.015	64.448
NWMN_0605	conserved hypothetical protein	2.69184	6.46137	6.11964	4.29887670702163e-12	2.37939312535744e-13	32.4579	34.1139	24.4053	188.913	219.673	200.442
NWMN_1907	endodeoxyribonuclease RusA	2.69658	6.48262	3.72039	0.00310241	0.000910436	2.16289	13.764	5.30827	24.7485	17.7659	126.361
NWMN_2501	4-aminobutyrate aminotransferase	2.70415	6.51675	5.98889	2.67282935568414e-07	3.32614351468866e-08	6.34262	19.553	6.15362	49.3781	35.7987	160.309
NWMN_1920	phage transcriptional regulator	2.71021	6.54418	3.99384	0.000220437	4.77396177351866e-05	15.3952	19.0336	9.30899	90.6463	67.2314	161.849
NWMN_0330	glyoxalase family protein	2.71039	6.54496	6.09284	1.63838497272703e-10	1.1746222129878e-11	12.944	30.843	12.6493	111.891	128.687	145.238
NWMN_2211	cell envelope-related transcriptional attenuator	2.7185	6.5819	8.5542	2.30968598770171e-17	5.06209038909364e-19	100.611	110.318	91.6002	742.774	642.214	694.105
NWMN_2458	heavy metal-binding protein	2.7224	6.59971	7.00879	6.21592669303218e-14	2.49375959453e-15	161.764	177.591	152.405	1124.14	1331.88	803.166
ilvD	dihydroxy-acid dehydratase	2.7382	6.67235	5.8111	4.35222901708799e-07	5.65854441300444e-08	3.59798	16.3917	3.95303	47.5172	38.2986	89.8117
NWMN_0350	trans-sulfuration enzyme family protein	2.75146	6.73399	3.99695	0.000362368	8.33231414224656e-05	1.68983	5.85235	2.15196	14.2886	18.7711	39.8298
NWMN_2519	glutathione peroxidase	2.75201	6.73657	5.83918	7.56392583485394e-11	5.19809167699843e-12	28.7076	31.527	26.5622	219.712	198.273	186.356
capL	capsular polysaccharide biosynthesis protein glycosyltransferase CapL	2.75332	6.74268	6.97697	1.44416899004739e-17	3.05786153167539e-19	22.7474	27.9698	22.2298	154.214	112.345	287.745
NWMN_2390	conserved hypothetical protein	2.75344	6.74323	4.01859	9.23962947706073e-05	1.8362562296536e-05	12.1026	14.1376	13.7158	95.8938	100.884	78.9975
dnaK	chaperone protein DnaK	2.75811	6.76509	13.5797	1.70298120425121e-16	4.30173558280394e-18	1629.31	1716.85	1666.58	11331.8	12639.8	11113.3
NWMN_0251	ABC transporter ATP-binding protein	2.76142	6.78065	7.89822	2.33963868103937e-15	7.0397746346281e-17	69.2052	136.994	58.0742	594.057	624.835	631.118
NWMN_2417	conserved hypothetical protein	2.76572	6.80088	5.42069	1.16578391368076e-06	1.64127824400078e-07	6.17458	19.7643	6.89331	36.5461	100.773	95.3494
mnhE	Na?? antiporter, MnhE component	2.77054	6.82363	6.22772	2.4511720544425e-13	1.05622569953689e-14	28.0676	43.3916	38.444	262.451	187.214	373.328
NWMN_0587	conserved hypothetical protein	2.78188	6.87746	8.34365	1.93926307204933e-12	9.79716856607389e-14	79.6427	176.741	54.7064	739.017	779.664	643.738
NWMN_2086	alkaline shock protein 23	2.8031	6.97937	13.4789	1.4209739006661e-12	6.86205821272634e-14	4333.91	9322.82	2935.58	40901.2	39936.1	37156.6
ureF	urease accessory protein UreF	2.80751	7.00074	5.44555	1.97643116095563e-09	1.74002297602706e-10	15.764	15.6752	13.6561	107.3	102.998	124.103
NWMN_1525	bacterial luciferase family protein	2.81703	7.0471	6.91007	3.66517920503674e-15	1.18451185303936e-16	32.1027	27.6187	27.6753	184.632	268.1	172.198
NWMN_2520	conserved hypothetical protein	2.84096	7.16495	5.99027	6.09865126227615e-13	2.78653085163435e-14	54.4108	65.158	56.803	440.428	392.754	510.038
NWMN_1904	phage dUTP pyrophosphatase	2.85871	7.25368	4.8694	0.0018364	0.000511627	2.37154	21.7612	6.73136	20.5444	11.5098	260.667
NWMN_0050	67 kDa Myosin-crossreactive streptococcal antigen homolog	2.8795	7.35896	6.81875	7.65510923201979e-16	2.18961148166985e-17	10.0114	22.3104	9.89854	97.5134	81.7971	160.064
sdrC	Ser-Asp rich fibrinogen/bone sialoprotein-binding protein SdrC	2.88564	7.39031	8.68442	8.2802432867582e-18	1.72248745935535e-19	33.7507	37.3376	29.8027	254.416	276.339	236.604
NWMN_0695	conserved hypothetical protein	2.89838	7.45587	8.99537	1.80971737370895e-11	1.10922498760021e-12	79.8278	246.623	53.7637	1025.94	803.53	1129.63
capK	capsular polysaccharide biosynthesis protein CapK	2.91603	7.54764	5.60936	7.78557406746641e-11	5.43717654042974e-12	8.4407	9.26662	9.16316	75.9461	51.581	92.9945
NWMN_0626	conserved hypothetical protein	2.91934	7.56502	7.86291	5.41218012564665e-18	1.04544341208628e-19	98.7529	105.299	113.087	864.297	917.192	661.782
NWMN_1911	conserved hypothetical protein	2.93271	7.63541	5.17067	6.38273205254395e-08	7.37381006070271e-09	7.23024	10.2487	7.25296	49.961	53.9007	106.311
NWMN_1397	conserved hypothetical protein	2.9383	7.66506	7.03262	3.31970648534128e-20	4.56274665518675e-22	11.2366	15.6049	12.2566	95.8303	88.8972	139.525
NWMN_1910	conserved hypothetical protein	2.9416	7.68263	3.66521	0.000540261	0.000131051	2.78277	11.0989	2.47449	29.8089	32.6069	78.173
NWMN_0721	sigma 54 modulation protein	2.94737	7.71343	10.3408	2.14994676649721e-13	9.18439369045985e-15	563.307	736.08	258.406	4482.56	4431.44	3131.29
NWMN_0826	NADH-dependent flavin oxidoreductase	2.9482	7.71785	8.46245	8.67415676380157e-17	2.06220666004198e-18	87.3644	62.2146	61.508	648.243	565.838	452.76
NWMN_0048	conserved hypothetical protein	2.95674	7.76366	7.84405	3.77365108843279e-19	6.3081091745719e-21	37.0888	48.2431	24.7635	307.954	287.903	287.294
NWMN_2180	formate dehydrogenase family accessory FdhD/NarQ family protein	2.95771	7.76889	8.34578	8.2802432867582e-18	1.70895795066385e-19	102.128	83.7158	87.2767	851.466	722.699	601.915
opuCD	glycine betaine/carnitine/choline transport system permease protein	2.97795	7.87865	6.82008	6.83057245062332e-21	8.37328717944167e-23	35.9258	35.7665	31.9114	304.832	233.262	333.778
NWMN_2479	amidohydrolase family protein	2.9883	7.93537	8.95247	1.75811384058108e-17	3.78791243513011e-19	100.348	146.719	74.1942	940.073	854.921	826.748
NWMN_2087	conserved hypothetical protein	2.99805	7.98921	11.6544	3.58068331141911e-12	1.94197534720353e-13	2049.21	5523.42	1291.32	25752.5	23291.2	23016.7
NWMN_2089	osmoprotectant transporter	3.02619	8.14653	10.4435	1.02021087012771e-11	5.94996681315197e-13	113.129	367.537	74.1899	1621	1154.49	2018.53
grpE	Hsp-70 cofactor GrpE protein	3.03059	8.17142	12.1315	7.86131551528353e-18	1.54773299520812e-19	1524.59	1616.89	1482.79	13285.7	14699.5	10395.8
NWMN_2104	aldo/keto reductase family protein	3.04324	8.24338	7.04305	1.91802608862875e-20	2.49371891166442e-22	29.1028	37.9658	29.4938	244.15	285.592	306.789
NWMN_2622	conserved hypothetical protein	3.04405	8.24805	0.707513	0.0087895	0.00300711	0	3.96375	0.83246	4.64269	2.06711	45.1294
NWMN_1196	conserved hypothetical protein	3.04799	8.27057	5.38705	4.00629398345875e-10	3.05085537373345e-11	40.3548	39.7085	41.7534	364.744	350.957	330.303
NWMN_0047	conserved hypothetical protein, part of the M20 peptidase aminoacylase 1 family	3.0863	8.49316	7.3761	1.51541210220069e-19	2.30801991791338e-21	23.8774	40.8723	21.0301	234.244	262.308	257.375
NWMN_2088	conserved hypothetical protein	3.08674	8.49574	11.1198	6.21592669303218e-14	2.47120139545521e-15	599.236	1491.65	424.688	7195.55	7418.82	7235.64
NWMN_2406	conserved hypothetical protein	3.08747	8.50003	6.7532	8.1510922456529e-16	2.36175778291577e-17	39.6412	64.5682	25.1831	468.549	205.349	523.027
NWMN_2436	conserved hypothetical protein, similar to acyl-CoA thioester hydrolase	3.10037	8.57636	6.67062	7.71695748134779e-17	1.80597444771512e-18	42.9503	57.9525	53.8595	523.673	490.091	322.286
NWMN_0771	OsmC-like protein	3.10861	8.6255	6.72798	1.29041455188094e-14	4.5538403576779e-16	31.9059	89.5348	26.2777	450.645	333.883	574.922
hrcA	heat-inducible transcription repressor	3.11666	8.6738	11.6222	4.73705102558183e-18	8.97435372602799e-20	777.014	662.182	524.913	6802.26	5828.81	4764.6
capJ	capsular polysaccharide biosynthesis protein CapJ	3.12206	8.7063	6.86551	3.95807217073129e-19	6.76342198564783e-21	13.1183	28.8465	15.2744	171.802	124.349	246.646
NWMN_0171	acetyl-CoA/acetoacetyl-CoA transferase	3.14134	8.82346	5.58561	5.09675764265875e-07	6.7590730996626e-08	1.52827	12.0014	3.10497	34.5406	33.8386	97.6931
NWMN_1929	conserved hypothetical protein	3.19528	9.15956	8.25692	3.30686561776735e-21	3.93089523657337e-23	38.6812	63.9072	32.9243	434.098	407.974	449.632
ureE	urease accessory protein UreE	3.1972	9.17178	5.4038	4.46927481751627e-11	2.97176891655056e-12	16.2094	20.4809	15.1875	154.515	147.598	207.985
dapD	tetrahydrodipicolinate acetyltransferase	3.20498	9.22136	5.51803	4.1566002959011e-11	2.71393129633952e-12	10.3241	18.2162	7.54463	115.415	109.146	121.751
lysC	aspartokinase II	3.21135	9.26218	6.00314	2.00488945546142e-11	1.23629884697844e-12	7.0669	18.1249	5.53753	77.6826	118.115	92.8383
NWMN_2369	short chain dehydrogenase	3.23014	9.38357	8.10741	6.86392948026885e-15	2.35095105120066e-16	45.6832	154.773	40.5561	787.105	685.825	879.659
NWMN_2368	conserved hypothetical protein	3.23446	9.41174	6.55138	3.53912395351043e-13	1.56447158420409e-14	30.9899	93.0901	20.5173	492.813	430.112	474.244
NWMN_2105	transcriptional regulator MerR family protein	3.2349	9.41461	5.23704	4.07683545641109e-10	3.1197180684275e-11	16.4534	18.6268	15.3478	158.759	171.26	163.511
NWMN_2389	conserved hypothetical protein	3.26046	9.5829	6.06516	3.03189600384309e-15	9.46059674304678e-17	46.0271	56.07	38.2598	514.274	475.32	380.357
ilvB	acetolactate synthase, large subunit, biosynthetic type	3.29266	9.79915	6.30133	4.07588121840196e-13	1.83202684779583e-14	4.59582	14.7496	4.09767	71.1594	69.1142	103.776
NWMN_2480	hydrolase	3.2995	9.84576	9.91034	3.22371044421085e-20	4.3110540858689e-22	191.064	285.9	144.073	2050.23	2125.08	2160.01
NWMN_2050	cation efflux family protein	3.35497	10.2317	8.69991	8.66651254545373e-24	7.72645992165266e-26	80.0408	65.1793	71.0771	861.375	677.068	791.269
NWMN_2457	cation-transporting ATPase E1-E2 family protein	3.35825	10.255	9.39531	3.10259591938323e-17	6.91514692284524e-19	50.3234	52.6969	47.148	482.781	703.802	341.149
NWMN_0386	conserved hypothetical membrane protein	3.37419	10.3689	5.03383	9.68623955894856e-09	9.40790490434008e-10	10.3833	24.4494	12.0347	128.949	198.008	173.683
NWMN_2502	conserved hypothetical membrane protein	3.39921	10.5503	5.09688	1.56202575458607e-07	1.87419880657987e-08	7.8791	29.0941	5.19287	177.891	134.582	138.958
leuB	3-isopropylmalate dehydrogenase	3.43117	10.7866	6.18674	2.11374120860575e-14	7.85193613895152e-16	6.54362	19.8639	6.79232	100.59	110.846	173.206
groES	chaperonin 10 kDa subunit	3.44934	10.9234	11.2512	2.25213998732455e-23	2.0915118753014e-25	1450.35	1547.24	1201.99	16202.1	16414.5	14680.1
asd	aspartate-semialdehyde dehydrogenase	3.462	11.0196	6.81907	1.57732522622909e-15	4.62885188975105e-17	12.9317	34.7025	9.22244	205.872	242.505	179.783
groEL	chaperonin 60 kDa subunit	3.46445	11.0383	13.2422	5.4856589145182e-23	5.29818468712753e-25	974.551	1041.69	904.138	10459.9	12639.9	9954.83
ilvA1	threonine dehydratase	3.46761	11.0626	5.53978	9.31092595431279e-14	3.83920052350936e-15	5.16988	6.78699	5.30026	58.2465	65.211	79.4115
ilvC	ketol-acid reductoisomerase	3.53267	11.5728	5.6196	3.75015713459372e-12	2.0478198320404e-13	4.92898	13.2843	4.112	86.5438	79.5482	105.406
opuCC	glycine betaine/carnitine/choline ABC transporter	3.5349	11.5908	7.50214	1.83198821239179e-30	8.1663664742576e-33	27.8657	32.246	25.4055	340.758	281.731	447.919
capI	capsular polysaccharide biosynthesis protein CapI	3.55116	11.7221	6.26643	2.74556095169496e-18	5.09948170820015e-20	8.60587	15.6438	6.53633	126.38	100.537	158.786
NWMN_2187	conserved hypothetical protein, similar to urea transporters	3.56082	11.8009	5.83842	1.49658797102164e-16	3.72479175551447e-18	7.9457	10.1659	9.19137	104.932	96.1192	147.262
NWMN_1318	truncated transposase for IS1272	3.56763	11.8567	-1.50147	0.00452191	0.00140868	0	0	0.742348	2.25825	0.204817	7.71807
dapB	dihydrodipicolinate reductase	3.57612	11.9267	6.47355	1.41270667495464e-19	2.0568263871035e-21	14.5094	28.5879	13.0319	217.635	254.312	210.42
leuC	3-isopropylmalate dehydratase, large subunit	3.57671	11.9315	6.12497	2.83823543959574e-16	7.80198449220226e-18	4.97262	12.1129	4.94068	75.8682	79.614	128.145
leuD	3-isopropylmalate dehydratase, small subunit	3.58236	11.9784	4.88564	1.61212579658481e-09	1.38336203198771e-10	6.51676	10.19	5.62299	76.6549	87.0408	124.059
ureC	urease alpha subunit	3.60381	12.1578	7.68589	1.29632617658363e-31	4.81547613886935e-34	16.7698	18.4927	15.9551	199.551	195.174	274.454
dapA	dihydrodipicolinate synthase	3.63795	12.449	6.87561	7.65146283936504e-20	1.08007276335762e-21	14.7086	32.4311	10.7159	225.183	269.944	241.332
NWMN_2282	General stress protein 26, contains pyridoxamine 5'-phosphate oxidase domain	3.64648	12.5227	10.2147	2.13143129474737e-19	3.48376586065692e-21	305.505	683.78	250.15	5454.03	5687.21	4514.85
ureB	urease beta subunit	3.67279	12.7533	5.5381	1.5590187310319e-14	5.61756377823532e-16	13.4808	18.8158	13.2307	210.858	141.881	281.723
NWMN_0071	glucose/ribitol dehydrogenase	3.6831	12.8447	7.0581	2.00019769042271e-22	2.2290464603522e-24	21.4919	33.3586	18.9917	278.235	407.944	270.339
leuA	2-isopropylmalate synthase	3.69988	12.995	5.86956	7.42343324162411e-16	2.09576867148377e-17	3.08944	7.98299	4.4897	61.6751	67.3849	84.8119
NWMN_0150	conserved hypothetical protein, similar to murien DD-endopeptidase	3.70791	13.0675	6.77296	1.85997791452183e-26	1.31276301545003e-28	21.6824	28.8884	27.5739	410.183	323.376	323.534
NWMN_1552	conserved hypothetical membrane protein	3.71286	13.1124	9.03896	3.0346984308889e-26	2.25460507495461e-28	180.102	112.79	156.6	2255.11	1849.12	2118.77
NWMN_1398	conserved hypothetical protein	3.71732	13.153	5.55691	2.9431487913308e-15	9.02016427204967e-17	5.63822	8.52549	5.99419	87.9896	80.5383	115.354
NWMN_2049	zinc and cobalt transport repressor protein	3.71937	13.1717	6.76505	5.94119680581888e-28	3.53117194996664e-30	52.7205	41.3581	42.3046	700.961	527.848	674.122
ureA	urease gamma subunit	3.74094	13.3701	4.6368	5.19183864398755e-09	4.84083023640741e-10	8.61882	14.9861	8.10684	141.198	111.704	209.651
NWMN_0387	conserved hypothetical protein	3.75933	13.5416	6.90025	7.47865823297859e-23	7.77869355584697e-25	13.9946	26.1713	17.0433	191.097	345.385	254.466
clpC1	ATP-dependent Clp protease, ATP-binding subunit ClpC	3.8674	14.595	9.42632	5.00980232426436e-13	2.27041561500836e-14	18.4868	93.1517	14.0937	663.95	627.012	544.431
NWMN_0364	conserved hypothetical protein	3.87554	14.6775	12.0617	8.77521508521423e-17	2.11882979397817e-18	594.037	1853.51	367.592	14940.9	13452.2	13632.6
clpC	ATP-dependent Clp protease, ATP-binding subunit ClpC	3.8833	14.7567	13.3507	2.71707687111481e-27	1.71583606273966e-29	588.703	515.219	477.061	8521.8	8479.09	6938.28
opuCB	amino acid ABC transporter, permease protein	3.89667	14.8941	6.29837	1.04948807647274e-24	8.96665147060665e-27	14.6755	16.0903	12.625	225.547	178.461	296.261
opuCA	glycine betaine/L-proline transport ATP-binding subunit	3.90709	15.0021	7.10605	1.87882690943719e-29	1.04689463750215e-31	9.9863	18.5695	10.807	206.752	161.985	266.111
NWMN_2229	oxidoreductase, short chain dehydrogenase/reductase family protein	3.91313	15.065	8.45768	6.05403510811403e-23	6.0720262971426e-25	34.9065	81.5325	29.6423	710.194	808.311	729.776
NWMN_0537	conserved hypothetical protein	3.92626	15.2028	3.47014	2.13845318969877e-05	3.80504858048184e-06	4.1676	5.0318	2.4576	57.94	13.1544	144.182
NWMN_1553	conserved hypothetical protein	3.9565	15.5247	4.49901	2.18403948090504e-08	2.23920838309729e-09	26.8623	25.7149	11.2512	523.667	263.552	208.887
capH	capsular polysaccharide synthesis enzyme O-acetyl transferase CapH	3.96915	15.6615	4.80646	2.14853175834674e-10	1.58027224425206e-11	3.49064	7.50359	4.06434	86.2555	62.3311	104.559
capG	capsular polysaccharide synthesis enzyme CapG	3.97527	15.7281	6.6683	1.41270667495464e-19	2.09911838774835e-21	4.34557	18.1194	7.00432	131.417	116.093	265.949
NWMN_2545	conserved hypothetical protein	4.00073	16.0081	10.8346	7.9788411249163e-30	4.14947161028336e-32	94.3136	132.651	100.743	1718.9	1945.12	1753.86
thrC	threonine synthase	4.00351	16.039	8.22232	4.3726731314965e-34	1.29945709702719e-36	29.8931	31.5397	33.3457	504.305	537.109	552.695
thrA	aspartate kinase	4.04412	16.4968	6.77176	1.10837912809934e-30	4.52903804201067e-33	6.6159	11.5108	7.50727	156.798	127.498	160.387
capE	capsular polysaccharide biosynthesis protein CapE	4.05373	16.6071	6.49002	1.58256501686297e-20	1.99878196780613e-22	4.15746	15.5423	7.70512	138.185	122.141	236.893
thrB	homoserine kinase	4.06857	16.7788	8.53822	8.92016588176495e-33	2.98222484902989e-35	44.8264	43.9272	43.6984	765.518	799.472	742.978
capF	capsular polysaccharide synthesis enzyme CapF	4.10506	17.2086	6.15223	2.10084070581538e-16	5.54085030137042e-18	3.24531	12.4594	3.6361	94.8758	87.1006	183.474
NWMN_2048	conserved hypothetical protein, similar to atypical short chain dehydrogenase/reductase (SDRs)	4.22656	18.7207	9.60317	1.61403876741568e-25	1.31905099863094e-27	88.0434	192.262	65.1138	2138.07	2218.74	2315.11
capD	polysaccharide biosynthesis protein CapD	4.23199	18.7912	7.05894	9.36220376661118e-19	1.63456009298189e-20	2.18899	13.453	4.6828	112.589	101.902	201.166
metL	homoserine dehydrogenase	4.36225	20.5668	9.36166	1.07307358374708e-36	1.59446297733593e-39	42.9295	47.1171	45.9425	977.313	919.047	1051.41
NWMN_2109	truncated MHC class II analog protein	4.40023	21.1155	5.41945	6.2709359084447e-15	2.0965238921249e-16	6.12443	14.602	4.40518	174.381	134.162	270.522
capC	capsular polysaccharide synthesis enzyme CapC	4.53154	23.1275	6.14097	2.29966931271017e-16	6.15067572493062e-18	2.81807	15.1237	3.26737	138.34	134.494	260.167
NWMN_0486	ATP:guanido phosphotransferase	4.54238	23.302	12.0598	3.37689761189319e-34	8.78093732661675e-37	389.462	319.849	312.176	8706.89	8826.57	6807.82
NWMN_0485	UvrB/UvrC motif domain protein	4.62679	24.7059	11.1496	8.59292265309974e-36	1.59601089396355e-38	402.733	342.513	311.542	9589.59	9305.85	7980.3
NWMN_2371	alkylhydroperoxidase AhpD family protein	4.65171	25.1364	9.3525	2.39084936670016e-30	1.15457064513752e-32	117.953	156.483	79.5157	3552.99	3142.13	2245.32
capA	capsular polysaccharide synthesis enzyme CapA	4.83151	28.4728	5.53705	3.75613077691846e-12	2.06503475105473e-13	0.769686	10.2654	2.08406	114.225	96.3026	193.407
ctsR	transcriptional regulator CtsR	4.87705	29.3859	10.957	4.74176009883006e-39	5.28427945634851e-42	317.022	269.755	240.338	8901.48	8628.77	7514.95
NWMN_0542	conserved hypothetical protein, vraX	5.29151	39.1655	10.6533	1.33764052913496e-43	9.93789397574264e-47	549.748	456.4	364.495	23471.2	14074.8	18945.3
NWMN_0845	ATP-dependent Clp protease, ATP-binding subunit ClpB	5.55793	47.1091	13.5269	1.55793126119964e-47	5.7872632288248e-51	192.498	203.616	154.246	8788.72	9773.64	8031.12
capB	capsular polysaccharide synthesis enzyme CapB	5.71502	52.5283	5.79696	1.0957052428386e-26	7.32640949892078e-29	2.21935	4.83464	1.31237	146.244	129.323	196.05
NWMN_2456	conserved hypothetical protein	5.91987	60.5421	8.88073	2.39583294014046e-35	5.33989511175437e-38	125.677	54.7507	51.7752	7263.26	3382.43	3929.73

## Sheet: b) S.epidermidis_Tü3298
Gene_name	Annotation	Log_fold_change	fold_change	log_counts_per_million	False_discovery_rate	P-value	FPKM_control_1	FPKM_control_2	FPKM_control_3	FPKM_sapienic_1	FPKM_sapienic_2	FPKM_sapienic_3
SETU_01986	copper-transporting ATPase copA	5.78226	55.0344	12.26	1.50293405019801e-163	6.3281433692548e-167	153.625	104.479	114.217	3718.05	3943.25	4310.74
SETU_00416	hypothetical protein	5.07647	33.742	3.17166	2.8575921624061e-38	8.66301623971533e-40	1.40112	2.43938	3.75282	52.0955	35.9024	62.9567
SETU_00522	clpB protein	4.70491	26.0806	14.7294	9.82277603968783e-83	5.37667741119755e-85	1213.88	781.718	1872.41	19231.2	18849.7	20519.3
SETU_01987	mercuric ion-binding protein	4.59501	24.1678	8.97618	5.94756372651121e-109	5.00847471706207e-112	321.333	267.035	387.054	3718.39	4830.51	5144.06
SETU_00414	hypothetical protein	4.47203	22.193	2.91245	2.20642310962014e-26	1.14269491571906e-27	5.04404	4.19998	11.6963	77.8667	67.5565	125.079
SETU_02208	acetoin(diacetyl)reductase	4.33248	20.1468	10.4024	2.20694050465698e-85	1.02216191794639e-87	247.797	208.156	372.214	3084.13	2676.86	3916.16
SETU_01902	short chain dehydrogenase	4.20055	18.3862	8.95847	1.05496606508669e-86	4.44196237931239e-89	125.791	69.5918	115.595	1092.68	1114.56	1130.73
SETU_00415	pathogenicity island protein	4.11905	17.3763	4.39168	9.59861753679926e-45	2.14200728189626e-46	10.7367	9.44799	11.6827	96.0927	90.0102	135.806
SETU_00201	hypothetical protein	4.11353	17.3099	11.571	1.04754085359726e-65	1.19088854935268e-67	4311.45	2617.32	2156.68	39684.9	27545.8	25663.4
SETU_00140	CtsR family transcriptional regulator	4.02598	16.2907	10.3609	7.59022508975331e-92	1.59794212415859e-94	586.888	393.046	650.728	4787.81	5603.93	5092.78
SETU_00413	Cro	3.99811	15.9791	4.26264	8.81316272890838e-44	2.07805100134261e-45	18.7288	15.2629	17.2846	151.04	135.071	190.911
SETU_00141	UvrB/UvrC domain-containing protein	3.9678	15.6469	11.1849	1.94648316697239e-94	3.27828743911139e-97	905.804	615.28	929.16	6974.9	7841.04	7543.33
SETU_01940	acetyltransferase	3.92231	15.1611	8.86836	3.58346759078208e-67	3.77207114819166e-69	451.042	226.008	333.084	3348.6	2493.2	3127.07
SETU_00084	5S ribosomal RNA	3.91629	15.098	-2.32998	1.01665359486055e-06	3.04353981450885e-07	0.384379	0	0.629159	2.67021	1.04511	5.8315
SETU_00221	oxidoreductase ion channel	3.88414	14.7653	11.6633	1.32255553007372e-96	1.67059645904049e-99	835.17	628.248	691.888	6182.96	5586.94	6821.13
SETU_00375	ribosomal subunit interface protein	3.85347	14.4548	11.4641	5.05878569255502e-76	3.62102554835517e-78	1114.57	741	1313.32	8022.91	8483.26	10115.5
SETU_00393	hypothetical protein	3.79948	13.9238	6.53764	1.50694460218383e-50	2.41111136349413e-52	90.9629	92.0258	138.84	656.586	916.952	1023.03
SETU_00142	ATP:guanido phosphotransferase	3.76279	13.5741	12.0122	2.60805930620529e-88	8.78504187353361e-91	1023.05	718.359	1027.69	6766.01	7556.21	7594.45
SETU_00412	hypothetical protein	3.70696	13.0589	4.0822	4.56986437281418e-38	1.40808399849741e-39	18.9764	15.8009	22.6055	128.53	138.735	168.696
clpC	endopeptidase Clp ATP-binding subunit C	3.69447	12.9463	14.1869	5.70722811084988e-91	1.68213039056628e-93	1988.6	1431.95	1898.83	13640.2	14626.5	12031.8
SETU_01218	hypothetical protein	3.55952	11.7902	3.8141	4.25413414296338e-33	1.57626865086643e-34	21.5961	14.7495	23.6321	110.2	159.662	141.635
SETU_00037	nitro/flavin reductase	3.43943	10.8486	9.53726	3.64740385202916e-85	1.84289878839368e-87	267.282	257.333	279.625	1922	1378.32	1800.25
SETU_01984	dehydrogenase	3.37909	10.4041	10.5621	1.68329678777312e-91	4.25253925332156e-94	489.029	454.474	532.885	2921.11	2968.78	3072.34
SETU_02034	hypothetical protein	3.32267	10.0051	8.46983	5.09648022952474e-56	6.8668365197807e-58	378.381	255.774	384.962	2300.1	1451.37	2204.08
SETU_00861	Phage-related replication protein	3.29264	9.79902	7.77399	6.19402994111253e-63	7.30243529899582e-65	92.9237	99.0622	125.597	609.763	502.949	698.195
SETU_00302	hypothetical protein	3.28834	9.76985	10.6326	1.18977352721757e-73	1.00191454923585e-75	720.315	802.471	559.664	4259.32	3660.31	4005.53
SETU_01540	2-isopropylmalate synthase	3.282	9.72702	5.90328	1.44063860963781e-33	5.21662822858323e-35	14.3462	9.16532	11.2316	85.3109	68.8578	45.0302
SETU_01938	glycine betaine aldehyde dehydrogenase gbsA	3.27441	9.67602	9.60013	4.68462110590028e-88	1.77522484013063e-90	168.005	150.66	172.37	963.708	950.581	864.836
SETU_01541	3-isopropylmalate dehydrogenase	3.25954	9.57676	4.98685	5.40286378389753e-30	2.45688121541445e-31	10.7858	7.83665	8.82723	63.5361	60.2374	31.1906
SETU_00394	cell-division inhibitor	3.2162	9.29339	10.8042	2.49705258707256e-72	2.20792018225363e-74	590.452	542.779	730.325	3025.64	3267.13	3777.3
SETU_01539	ketol-acid reductoisomerase	3.20135	9.1982	5.48028	5.64561134468142e-31	2.40087050868557e-32	18.1699	11.6352	11.7548	90.4975	80.6918	54.0267
SETU_01538	acetolactate synthase 1 regulatory subunit	3.18491	9.09399	1.39245	8.93210039681498e-16	9.59025516289608e-17	3.91472	3.10442	3.66155	16.8349	24.16	15.927
SETU_00324	CsbB stress response protein	3.17522	9.03312	10.1979	4.02489547398797e-76	2.54203924672924e-78	347.4	360.717	307.264	1751.81	1627.55	1977.32
SETU_01192	hypothetical protein	3.12194	8.7056	10.1748	1.49268293559621e-77	8.7989730940408e-80	2365.83	2724.37	2881.59	14625.9	11963.6	13937.1
SETU_00906	threonine synthase	3.06979	8.39652	7.05617	1.89007647363382e-29	8.75403840419877e-31	46.5781	38.8178	40.2582	299.004	224.429	101.373
SETU_00300	decarboxylase	3.06552	8.37172	7.87948	2.1517706403037e-56	2.80862694102799e-58	130.918	173.868	117.508	768.327	662.887	642.783
SETU_00323	plant-metabolite dehydrogenase	3.05455	8.30827	9.36721	4.43886968871143e-76	2.99039642186875e-78	260.195	251.829	295.65	1309.65	1254.49	1350.99
SETU_02017	coenzyme A disulfide reductase	3.05419	8.30622	9.0267	1.50535571192111e-68	1.4578181631236e-70	150.346	123.381	118.187	677.293	609.314	620.812
SETU_01337	2,5-didehydrogluconate reductase	3.04598	8.25908	9.19772	5.46070339004037e-71	5.05833577182687e-73	237.125	252.56	233.568	1221.78	1038.81	1230.55
SETU_00036	2-oxo-hepta-3-ene-1,7-dioate hydratase	3.02366	8.13226	5.84057	2.31655106447965e-24	1.33628419298405e-25	34.1233	21.542	20.2151	178.222	108.597	78.6692
SETU_00041	hypothetical protein	2.98119	7.89639	10.9534	1.17467201510274e-67	1.18703698368277e-69	1644.97	1566.62	2007.52	8118.44	7126.34	8767.16
SETU_00446	OsmC/Ohr family protein	2.95581	7.75868	10.3575	4.81049854580223e-74	3.84839883664178e-76	1122.56	1122.86	1102.98	5039.21	4842.16	5292.24
SETU_00006	hypothetical protein	2.9498	7.72642	8.73584	2.22992737047354e-66	2.44118364767629e-68	296.648	342.491	362.293	1413.72	1571.49	1526.31
SETU_01542	isopropylmalate isomerase large subunit	2.9434	7.69224	4.02791	4.67017695409796e-25	2.6546269002241e-26	9.58561	7.13353	7.7469	39.9016	44.0352	26.5976
SETU_01537	acetolactate synthase large subunit	2.91016	7.51703	6.0534	5.57702669922332e-35	1.85509519679428e-36	15.8579	11.4396	15.0189	69.739	62.9579	53.7354
SETU_00301	hypothetical protein	2.90126	7.47076	7.34011	1.82840984884381e-40	5.08105473783963e-42	123.533	178.497	100.467	575.662	641.862	545.181
SETU_01837	general stress protein 26	2.9007	7.4679	8.42161	3.15591186204995e-55	4.38505648200625e-57	280.165	268.935	363.899	1198.71	1239.09	1524.45
SETU_00907	homoserine kinase	2.84849	7.20248	6.9347	1.17860858691497e-32	4.51593184881105e-34	49.053	49.9255	53.1281	275.004	244.367	126.363
clpP	ATP-dependent Clp protease proteolytic subunit	2.81176	7.02139	12.1111	4.32444960002912e-59	5.28038056424608e-61	3279.4	2923.97	2667.95	14297.3	11187.1	11095.1
SETU_00862	hypothetical protein	2.79056	6.919	5.85526	1.16903566622129e-25	6.44815462210482e-27	73.3898	67.8434	97.6944	223.699	381.711	353.399
SETU_00905	homoserine dehydrogenase	2.7819	6.87756	5.7439	2.52923365172856e-20	1.89559406319025e-21	17.1703	18.8179	13.5247	90.6673	78.2392	32.7854
SETU_02263	cation transporter E1-E2 family ATPase	2.75836	6.76628	7.91667	3.78639385194892e-54	5.42052172489529e-56	48.4457	48.6135	44.9039	172.879	192.688	195.232
SETU_01500	pathogenicity island protein	2.71254	6.55477	6.48537	3.31454910035964e-27	1.66076354923283e-28	155.031	91.6145	86.9415	448.737	479.621	357.267
SETU_01270	metal-dependent hydrolase	2.67988	6.40803	11.065	7.59508431423103e-52	1.15125488552555e-53	1293.78	1349.45	1299.99	4559.34	4240.92	5912.77
SETU_01661	alginate lyase	2.66769	6.35412	9.52274	8.00306539454822e-58	1.01091352352188e-59	350.489	286.897	288.428	1204.17	1091.25	1148.56
SETU_02319	putative plasmid replication-associated protein	2.65827	6.31275	8.84598	6.37409894427859e-42	1.63713699200418e-43	230.627	196.012	321.456	787.425	957.864	997.056
SETU_00503	NADH-dependent flavin oxidoreductase	2.63666	6.2189	10.1261	2.71149274149893e-48	5.25173330985055e-50	390.875	415.931	479.623	1296.56	1943.66	1422.83
SETU_01536	dihydroxy-acid dehydratase	2.62938	6.18758	6.21324	4.10914369756794e-31	1.73016576739703e-32	19.8647	16.9905	20.1955	78.0029	63.4561	65.2139
SETU_01785	putative flavoprotein oxygenase, DIM6/NTAB family protein	2.62864	6.18442	7.77987	3.03372600464899e-46	6.38679158873471e-48	156.536	175.387	134.743	638.961	482.181	570.353
leuD	isopropylmalate isomerase small subunit	2.59818	6.05521	3.19431	4.56659196704181e-14	5.82600996216282e-15	8.77856	6.9282	5.43521	26.7795	32.4473	16.1525
sodA2	superoxide dismutase	2.59535	6.04337	11.9379	3.7063918338338e-50	6.08628553766392e-52	2775.84	2617.88	3309.06	8840.81	10711.7	11044.5
SETU_02277	homoserine-o-acetyltransferase	2.58537	6.0017	6.1444	1.35763921440665e-29	6.23084944717157e-31	33.653	35.3819	28.1663	109.059	119.154	113.039
SETU_01432	ThiJ/PfpI family protein	2.57179	5.94547	10.6048	2.38074891397892e-47	4.71137679818987e-49	1246.61	1657.72	1124.21	4631.65	4567.63	4810.5
SETU_00911	catalase	2.5412	5.82071	11.5917	8.11661268132539e-50	1.40118366288144e-51	833.036	1045.46	905.475	2836.47	3252.79	3358.39
SETU_01662	quinone oxidoreductase	2.52516	5.75639	8.9634	5.16259048109747e-50	8.69488923132205e-52	254.552	215.774	211.975	831.57	715.208	754.025
SETU_00674	myosin-cross-reactive antigen	2.51907	5.73213	8.33379	1.7686753461081e-32	7.07470138443239e-34	330.646	238.586	427.203	851.859	1283.9	1179.27
SETU_02143	hypothetical protein	2.5	5.65685	10.0253	1.4164593578073e-48	2.68381773058226e-50	1004.4	879.864	925.271	3475.06	3399.43	2457.18
SETU_01488	ABC transporter ATP-binding protein	2.49883	5.65227	9.80686	4.96670100822835e-38	1.56843189733527e-39	436.771	327.042	607.769	1466.74	1437.92	1603.57
rpmG_1	50S ribosomal protein L33	2.48318	5.59128	8.08295	1.76511759435894e-32	6.98614963662063e-34	650.064	830.859	1092.91	2145.29	3190.47	3009.2
SETU_02320	hypothetical protein	2.481	5.58283	7.62475	1.74147534660545e-27	8.5790574969616e-29	278.071	224.819	442.302	801.224	1097.72	1156.58
SETU_02262	putative lipoprotein	2.46561	5.52362	7.46616	3.52552017215141e-42	8.75813432239718e-44	151.105	143.339	166.78	465.749	504.242	515.459
SETU_01499	hypothetical protein	2.46482	5.52059	4.63174	2.71374265394774e-18	2.41094610519146e-19	73.5361	50.9695	39.1849	153.673	183.645	190.832
SETU_01485	ABC-type transport system involved in multi-copper enzyme maturation, permease component	2.46391	5.51711	10.9344	1.02368065683593e-51	1.59478670749177e-53	1231.8	1150.4	1424.92	4237.48	3763.54	4254.7
SETU_00423	hypothetical protein	2.46113	5.50648	4.51204	3.33129679536938e-21	2.32840112855291e-22	17.1062	18.3929	20.2085	58.3187	51.5663	68.8297
pgk	phosphoglycerate kinase	2.44647	5.4508	12.7164	7.46886817163542e-49	1.38370610337667e-50	2717.96	2549.89	2828.06	8856.6	9683.12	7298.11
SETU_01980	Virus attachment protein p12 family protein	2.4448	5.44449	3.00762	3.94000187234481e-14	4.97684447033029e-15	16.2284	19.8717	27.1489	75.6406	69.6469	56.5966
SETU_00418	virulence-associated E family protein	2.44148	5.43197	4.90298	1.71838022783532e-22	1.12146920132411e-23	10.1358	8.17212	10.6141	33.8613	26.2879	31.65
SETU_00673	myosin-cross-reactive antigen	2.42632	5.3752	10.8747	5.75184231159331e-41	1.54997013870304e-42	647.387	639.297	1010.33	2502.11	2401.44	2290.71
tpiA	triosephosphate isomerase	2.41999	5.35168	10.9981	5.77370339820048e-47	1.19120617478663e-48	1468.22	1190.03	1241.08	4062.64	4574.85	3588.8
SETU_01487	hypothetical protein	2.41558	5.33532	9.69357	1.14606493948426e-41	2.99183268412732e-43	568.211	482.568	784.904	1934.48	1810.88	1958.09
SETU_01273	universal stress protein	2.41368	5.32833	8.6454	1.78045687228779e-45	3.89826346774589e-47	391.863	347.428	422.471	1288.07	1059.98	1266.69
SETU_01658	alkaline shock protein 23	2.41053	5.3167	12.7829	2.64179370830662e-42	6.45153831923301e-44	6397.77	8227.08	5948.52	22506.9	19218.7	22274
SETU_00397	glycolytic operon regulator	2.40882	5.31039	10.926	1.70089632817739e-49	3.07951756259485e-51	862.05	1030.91	912.69	2914.5	3185.98	2617.56
SETU_02051	hypothetical protein	2.40639	5.30145	8.76134	9.30564724859011e-50	1.64563025027699e-51	348.951	353.757	373.972	1155.47	1089.23	1091.55
SETU_01709	hypothetical protein	2.39767	5.2695	7.97744	6.45722882835216e-35	2.20225488461695e-36	273.268	256.346	405.581	888.332	953.282	1022.6
SETU_01985	hypothetical protein	2.39236	5.25014	2.46961	6.53099788748688e-10	1.29794989595529e-10	16.8679	9.6561	12.9421	42.6601	55.7999	23.402
SETU_00970	dihydrodipicolinate reductase	2.39225	5.24974	6.91527	4.87173228819081e-32	2.01023058628505e-33	78.2668	95.5757	72.5721	241.919	268.09	246.618
SETU_01544	threonine dehydratase	2.39049	5.24337	4.6905	1.64348152757829e-15	1.78533993311662e-16	13.8046	7.15914	8.91491	35.2478	37.2546	19.8027
SETU_00971	tetrahydrodipicolinate acetyltransferase	2.38767	5.2331	6.75142	9.40673530543893e-31	4.03994526802009e-32	68.7617	86.2085	65.3838	223.479	239.247	212.272
SETU_00417	pathogenicity island protein	2.38364	5.2185	3.63186	1.35375726957278e-17	1.25400673392005e-18	6.77423	5.8895	8.39769	23.9622	18.9154	21.3581
SETU_01786	dehydrogenase	2.37896	5.2016	8.59815	2.53417795038811e-38	7.57585829379182e-40	233.542	248.814	168.941	727.405	611.084	649.433
SETU_00242	esterase/lipase	2.36442	5.14945	8.65144	9.41211236125837e-41	2.57594654097598e-42	285.181	257.5	232.662	798.271	670.839	864.639
SETU_02229	malate:quinone oxidoreductase	2.36314	5.14488	11.6454	5.77370339820048e-47	1.18151320366966e-48	1090.85	1154.35	979.305	3594.01	3126.78	3006.52
SETU_01486	ABC transporter ATP-binding protein	2.35727	5.124	10.5952	8.99273914410061e-36	2.95340485574673e-37	864.213	687.412	1125.25	2246.78	2826.34	2893.77
SETU_01489	GntR family transcriptional regulator	2.33382	5.04137	8.26657	9.0223105974786e-24	5.50835804898693e-25	338.837	274.367	636.838	1123.6	1190.79	1336.69
SETU_01285	aminotransferase class V	2.33163	5.03375	5.44394	2.73003147055548e-19	2.24149952319292e-20	21.2132	16.7616	18.706	64.4718	66.4444	36.9783
SETU_00401	phosphoglyceromutase	2.30669	4.94747	12.9498	1.84028391390963e-43	4.41668139338311e-45	2792.28	2564.67	2676.51	7537.74	8904.71	6817.61
spoVG	regulatory protein SpoVG	2.30631	4.94615	11.406	5.40484392294868e-44	1.25164806636706e-45	4147.03	4913.13	4542.12	13206.8	11856.2	14197.9
gapA1	glyceraldehyde 3-phosphate dehydrogenase	2.28538	4.87492	13.8809	9.90181243264691e-46	2.12628393290523e-47	7927.28	7610.47	7720.32	22457.8	23849.4	20055.4
SETU_00250	monovalent cation/H antiporter subunit C	2.28485	4.87314	6.83224	1.4297432093268e-22	9.21055625376845e-24	150.38	194.815	171.537	390.543	673.794	406.406
SETU_02329	putative membrane spanning protein	2.28228	4.86445	6.06931	1.23473618838795e-21	8.3182227428241e-23	40.5239	39.3507	58.4829	116.52	131.133	143.423
SETU_00422	pathogenicity island protein	2.27279	4.83256	5.08327	4.43994515374422e-20	3.42324694955372e-21	26.2362	27.3495	28.8134	97.6299	61.1268	74.6958
SETU_00706	transposase	2.26135	4.79441	-2.30905	0.00121614	0.000548417	1.14302	0.475875	0.46773	3.4739	1.03594	1.36903
SETU_00102	translation initiation inhibitor-like protein	2.25897	4.78649	11.7888	5.53370573812776e-42	1.39798881805333e-43	4752.57	5246.14	4697.98	15329.5	11850.8	13990.9
SETU_01155	heat-inducible transcriptional repressor	2.25809	4.78358	11.2495	3.49821466748573e-40	1.0015940942696e-41	1344.17	1088.77	1514.9	3409.83	3807.35	3787.13
SETU_01479	hypothetical protein	2.25065	4.75899	4.83922	3.44960563007315e-13	4.77861158860659e-14	67.7072	86.7996	115.216	139.108	276.486	324.992
dnaK	molecular chaperone DnaK	2.23889	4.72034	14.2205	4.56384500634933e-39	1.34513326502928e-40	6013.12	4485.5	6174.42	14951.1	15961.9	15037.6
SETU_00421	pathogenicity island protein	2.23692	4.71389	3.8056	1.93662775375128e-15	2.12009775147508e-16	27.2047	25.0978	27.0718	91.8085	51.9739	75.412
SETU_00251	monovalent cation/H antiporter subunit D	2.22677	4.68085	8.77233	5.42924934547824e-26	2.88035965275898e-27	134.013	171.375	164.197	308.527	594.083	377.986
SETU_01973	transcription regulator	2.21412	4.63998	8.83757	1.51728546348643e-32	5.87748474276849e-34	236.68	354.914	245.173	708.553	794.483	765.282
SETU_00458	CsbD family protein	2.20334	4.60545	9.06264	6.22652432316326e-38	1.99248778341224e-39	1242.55	1573.34	1734.94	4569.44	3782.81	3894.38
SETU_00029	Transglycosylase associated protein	2.19882	4.59103	9.52295	3.21457317177742e-34	1.12340872950537e-35	1403.42	1905.15	1419.38	3705.59	4172.76	4772.2
SETU_00249	monovalent cation/H antiporter subunit B	2.18751	4.55519	6.79308	2.57761595001393e-22	1.70393980695658e-23	129.078	163.898	134.662	308.389	497.119	332.459
SETU_00248	monovalent cation/H antiporter subunit A	2.18708	4.55384	9.48929	5.92898745474672e-32	2.47145161271548e-33	141.443	197.591	150.596	411.319	539.024	355.34
SETU_00240	hypothetical protein	2.17996	4.53142	10.319	2.58354415424149e-44	5.87416355069645e-46	1272.58	1413.19	1440.34	3761.07	3761.47	3408.73
SETU_01498	terminase, superantigen-encoding pathogenicity islands SaPI	2.17771	4.52436	6.86651	9.86634595482652e-17	9.8040321909013e-18	171.081	86.4961	76.2531	344.989	277.968	267.21
SETU_01660	hypothetical protein	2.15601	4.45681	10.1643	1.13729038771874e-39	3.30412786326709e-41	1139.6	1328.11	1097.53	2880.68	3225.93	3173.54
SETU_01154	heat shock protein GrpE	2.14869	4.43423	11.0167	6.45722882835216e-35	2.19993398179422e-36	2052.71	1468.06	1963.66	4244.8	5094.55	4845.12
SETU_00626	phage protein	2.14463	4.4218	-2.02018	0.00208337	0.000978088	0.241977	0.705196	0.198036	0.630362	0.219307	2.12537
SETU_00585	IDEAL domain protein	2.13868	4.4036	5.92199	1.5268486647322e-20	1.1314752210226e-21	155.608	164.076	147.408	406.406	364.584	430.663
SETU_01784	hypothetical protein	2.11769	4.33997	6.11411	2.3048691259877e-19	1.88271414922785e-20	61.6374	75.4136	63.5858	136.731	190.86	179.792
SETU_01997	fructosamine kinase	2.10162	4.29191	7.71596	5.50593224390226e-33	2.06327566192548e-34	146.371	130.36	142.024	403.969	323.01	326.263
SETU_02026	aminoacylase	2.08784	4.25112	7.37602	4.98530793357952e-29	2.32997549737822e-30	80.4745	78.2735	84.7997	185.181	231.872	187.638
SETU_00252	monovalent cation/H antiporter subunit E	2.08292	4.23665	6.5257	3.26102931993942e-16	3.33654789366433e-17	102.82	108.65	119.549	178.02	384.754	253.136
hisZ	ATP phosphoribosyltransferase	2.07958	4.22685	2.89662	4.37190955623127e-08	1.10080080615844e-08	6.09799	5.43388	4.15888	19.8338	12.4108	7.09018
SETU_00254	monovalent cation/H antiporter subunit G	2.07588	4.21603	8.29911	1.48642183455621e-28	7.13482480586982e-30	345.044	413.109	419.828	787.173	1214.57	893.288
SETU_02045	transcriptional regulator	2.06505	4.1845	6.3096	7.49876505943446e-15	8.7143543427533e-16	94.6681	92.2246	125.467	331.821	289.338	148.108
SETU_00784	TM2 domain-containing protein	2.0632	4.17912	5.81329	1.86603456897606e-18	1.63425343304009e-19	141.43	144.132	197	421.2	433.798	324.44
SETU_00054	hypothetical protein	2.05711	4.16152	2.73662	7.42897157849601e-10	1.48892230373225e-10	9.75298	9.63181	11.0448	20.9756	30.7319	22.2762
SETU_01970	pyruvate oxidase	2.04262	4.11993	12.4009	2.39780746856718e-37	7.77394421388097e-39	1856.08	1784.64	1837.55	4273.15	4407.6	4499.8
SETU_00035	alkyl hydroperoxide reductase	2.03972	4.11165	11.2794	7.37582170107512e-28	3.60250659926195e-29	3098.6	2252.43	2308.53	7804.23	5789.1	4957.29
SETU_01659	hypothetical protein	2.03363	4.09433	10.3315	1.77747147476265e-32	7.18472680325113e-34	3080.96	3783.26	2665.77	7228.66	7816.14	7772.13
pyrC	dihydroorotase	2.03257	4.09133	9.81949	4.56986437281418e-38	1.42387353089789e-39	433.361	421.112	397.091	974.076	1032.57	987.204
SETU_01602	aldehyde dehydrogenase	2.01414	4.03939	11.0745	1.311518271151e-33	4.69385486517201e-35	836.364	1023.93	769.702	2036	2113.96	2064.05
SETU_00468	hemolysin	2.00767	4.02133	7.82652	5.80429981422121e-29	2.73718559660116e-30	139.076	132.458	125.717	294.779	275.252	361.472
SETU_01773	RpiR family transcriptional regulator	1.99664	3.99069	6.36049	7.48208573509175e-17	7.27731286234187e-18	48.4158	53.7935	68.0376	105.581	159.088	130.456
SETU_00420	pathogenicity island protein	1.98952	3.97105	3.2944	4.6111591974971e-11	7.9409015232687e-12	17.9978	15.8853	15.1224	38.446	32.6235	42.5383
SETU_01825	TpgX protein	1.97886	3.94182	9.14569	3.46268387090654e-19	2.87220514765721e-20	410.247	417.228	774.353	1038.11	1121.59	1491.06
SETU_00253	monovalent cation/H antiporter subunit F	1.94933	3.86195	6.88397	9.45774956502287e-19	8.00424278976673e-20	232.275	273.644	214.344	449.478	696.981	479.807
dapA	dihydrodipicolinate synthase	1.91444	3.76968	7.52567	3.66681655104673e-23	2.30044490991984e-24	105.983	160.499	123.049	324.602	291.279	245.286
SETU_02008	acetolactate synthase	1.91281	3.76542	11.4454	2.31850201097352e-32	9.46925031850236e-34	1102.86	918.268	1121.41	2369.42	2230.14	2313.76
SETU_01981	feoB protein	1.91199	3.76329	6.91638	1.60802720804479e-19	1.29996304818779e-20	35.3752	36.6018	41.2344	99.6446	90.6555	59.9545
SETU_01394	tRNA-Tyr	1.89908	3.72974	-0.0341789	0.000149699	5.83037871008346e-05	6.80304	9.15056	6.42425	10.906	8.06285	29.25
SETU_00453	thioredoxin	1.89062	3.70794	7.22332	8.37520150873081e-12	1.32592663885591e-12	243.293	183.032	537.776	593.528	688.766	782.574
SETU_00402	enolase	1.89019	3.70684	13.2407	2.37820502960516e-30	1.05141696045702e-31	5047.63	4453.78	4549.56	9871.3	11496.2	9119.9
SETU_00600	hypothetical protein	1.88545	3.69469	-1.9032	0.00644643	0.00333586	0	1.23295	1.6158	1.2858	0.447337	4.53232
pflA	pyruvate formate-lyase-activating enzyme	1.88355	3.68983	6.33704	1.6033236415426e-16	1.62020073250621e-17	69.7258	77.267	56.4052	143.873	143.228	151.958
SETU_02012	4-aminobutyrate aminotransferase	1.87604	3.67067	5.17725	8.98026050515424e-12	1.43292449432493e-12	22.026	14.1204	15.1283	48.5775	37.3635	25.162
SETU_00034	alkyl hydroperoxide reductase	1.87063	3.65692	12.2998	2.62724966497378e-27	1.3053282545975e-28	2501.45	1879.09	1929.77	5069.81	4553.85	3929.07
SETU_00908	HAD superfamily hydrolase	1.85103	3.60758	8.03544	6.66854701595601e-26	3.56591777274279e-27	221.27	213.948	191.542	466.17	483.963	376.21
tnp_1	transposase	1.84806	3.60016	1.92708	2.97977480539695e-07	8.31827661464497e-08	8.05645	9.04163	12.4703	20.8354	25.2385	16.3621
SETU_01191	luciferase	1.84438	3.59099	7.19197	1.00921952031683e-18	8.58367760437891e-20	106.644	78.912	97.8896	230.204	224.246	143.817
SETU_01943	aldehyde dehydrogenase	1.84162	3.58413	9.85238	1.32263619539135e-26	6.73848335336226e-28	463.993	412.778	319.975	914.547	809.751	793.902
SETU_01849	nitrate reductase subunit beta narH	1.83416	3.56563	5.23563	1.89408641321888e-14	2.32075429998608e-15	13.9002	15.9291	17.3274	34.4866	35.9183	28.0047
SETU_00230	hypothetical protein	1.8312	3.55833	4.46565	1.10132833107195e-10	1.98914331160967e-11	38.8919	25.3719	45.8853	59.5577	95.4015	73.0801
gldA	glycerol dehydrogenase	1.82611	3.54581	9.50407	2.19104155049598e-30	9.59445563164555e-32	436.317	396.487	451.643	914.603	969.509	781.338
fdaB	fructose-1,6-bisphosphate aldolase	1.82448	3.5418	10.8069	7.43627198120632e-24	4.47741849815791e-25	1295.09	1036.39	1615.29	2335.34	2999.97	2795.34
SETU_01663	alkanal monooxygenase subunit alpha	1.82319	3.53862	5.59928	5.16269575189542e-14	6.60825056242614e-15	34.6631	30.6974	26.8427	67.3012	71.8951	52.3784
SETU_01623	oxidoreductase ylbE	1.80826	3.50219	8.68546	5.44394653487942e-21	3.89671962496632e-22	369.527	541.671	321.011	927.278	848.522	757.561
SETU_02271	tRNA-Glu	1.80645	3.49779	-2.44367	0.0180163	0.0102864	0	0.488737	4.32335	1.52905	1.06394	7.49883
pyrB	aspartate carbamoyltransferase	1.79364	3.46688	7.74535	6.76870145364374e-24	4.0469709743891e-25	152.934	167.983	162.042	300.449	380.028	297.928
SETU_01646	hypothetical protein	1.78859	3.45477	3.11795	7.46632351995571e-09	1.69131875946786e-09	24.8915	20.5871	20.7816	52.6583	36.3375	45.0867
SETU_01713	3-oxoacyl-ACP reductase	1.77969	3.43352	8.92587	5.02669521851752e-27	2.53980389988254e-28	417.161	401.444	407.605	900.193	726.1	836.667
SETU_00773	carbamoyl phosphate synthase small subunit	1.77836	3.43037	8.95222	4.4497519259302e-21	3.14761399392115e-22	280.431	297.585	322.965	468.612	770.243	561.913
SETU_00747	putative N-acetyltransferase	1.77549	3.42354	6.18053	3.75147481739338e-15	4.2332431623639e-16	107.797	107.349	114.721	235.129	180.187	243.878
SETU_01787	amino acid amidohydrolase	1.77147	3.41402	4.92491	9.34792526347553e-14	1.23589411904476e-14	18.6871	18.3097	17.3604	38.2564	36.4432	33.9686
SETU_00419	hypothetical protein	1.77094	3.41276	2.62221	1.06149771804578e-07	2.79341504748888e-08	18.3438	17.7321	23.8134	45.7727	31.9129	41.7532
SETU_01286	D-3-phosphoglycerate dehydrogenase	1.75785	3.38194	6.27328	3.69948741872907e-13	5.15591720252346e-14	34.53	30.8152	31.8702	83.6388	65.7493	44.3583
SETU_01924	hypothetical protein	1.7538	3.37246	7.35712	6.57740478626944e-20	5.20653515713117e-21	267.34	225.844	309.083	580.727	449.321	549.539
SETU_01901	hypothetical protein	1.75123	3.36646	5.77296	5.13121852265901e-15	5.87659552910842e-16	194.994	191.028	201.94	380.778	414.805	361.579
SETU_01284	OsmC/Ohr family protein	1.75024	3.36415	3.04524	1.08593437847815e-08	2.52851246862492e-09	13.0304	12.1651	12.684	25.7159	28.0033	20.9669
SETU_00775	orotidine 5'-phosphate decarboxylase	1.75023	3.36411	8.63699	2.03552645790463e-25	1.1313241787091e-26	379.929	407.03	375.047	768.722	869.628	651.392
SETU_02009	L-lactate dehydrogenase	1.7398	3.3399	10.5076	2.73787559237676e-25	1.54473822896204e-26	1047.1	863.466	1210.04	1883.69	2138.84	2051.21
SETU_01618	general stress protein 20U	1.73258	3.32321	8.93814	2.52976835303383e-24	1.46992855881544e-25	839.577	753.901	643.92	1567.19	1430.4	1363.8
pyrE	orotate phosphoribosyltransferase	1.72917	3.31536	8.1417	1.13384225617871e-22	7.20952110300502e-24	324.73	315.199	304.277	540.317	718.246	570.58
SETU_01345	O-succinylbenzoic acid-CoA ligase	1.72567	3.30733	6.46723	1.33625515783315e-13	1.78354898961309e-14	43.4653	43.3795	40.0658	74.6387	106.68	64.5662
hisG	ATP phosphoribosyltransferase	1.72389	3.30326	2.45114	3.15247807019125e-05	1.14816569714334e-05	7.56925	6.59715	3.87896	16.5855	13.2715	5.53558
SETU_00320	PTS system fructose-specific transporter subunit IIABC	1.72351	3.30238	9.4192	1.49784269720063e-22	9.71232738395355e-24	218.756	213.937	289.268	400.273	481.396	504.038
SETU_02096	N-acetylmuramoyl-L-alanine amidase	1.71304	3.27852	8.23165	1.82151694300812e-21	1.2578053838035e-22	116.653	90.4163	122.633	248.56	179.099	205.039
SETU_01637	tRNA-Glu	1.70931	3.27004	-2.80118	0.0299166	0.0180003	0.594997	0.990863	2.43476	0.516667	1.07851	6.17627
SETU_01619	hypothetical protein	1.70795	3.26696	6.68468	7.89696869245121e-16	8.41234980711645e-17	171.726	178.627	168.114	274.688	356.307	355.957
SETU_02171	dihydroxyacetone kinase subunit DhaK	1.70092	3.25107	8.76857	1.0295063637669e-23	6.32875490989334e-25	325.716	258.88	354.256	590.646	593.677	596.878
SETU_01884	opuCD protein	1.69253	3.23224	8.10358	6.5827315313787e-23	4.15751465139707e-24	252.797	306.401	262.745	529.119	492.665	530.861
SETU_01671	galactose-6-phosphate isomerase subunit LacA	1.68202	3.20876	5.20378	4.89883961679565e-10	9.57078560923445e-11	60.9914	50.6162	67.9389	99.4028	157.647	80.0606
SETU_00243	accessory regulator A	1.67601	3.19544	10.9201	6.52629212818655e-24	3.87455658978654e-25	3193.97	3518.98	4159.82	6143.98	6690.9	7377.55
SETU_00424	pathogenicity island protein	1.6728	3.18834	5.15126	3.70460061549442e-10	7.14402981851134e-11	96.6816	54.0319	73.0223	141.892	165.881	110.732
SETU_01670	galactose-6-phosphate isomerase subunit LacB	1.66376	3.16841	5.12824	1.742754311155e-10	3.25803332274872e-11	51.9531	37.2901	53.6319	77.5572	116.262	70.7784
SETU_01971	CidA-associated membrane protein CidB	1.66	3.16016	11.2577	2.20195034162637e-25	1.23309219131076e-26	2399.69	2612.02	2485.9	4272.82	4784.44	4767.96
hisB	imidazoleglycerol-phosphate dehydratase	1.65757	3.15484	4.76714	9.91491957281463e-10	2.03725505327728e-10	35.6947	37.7934	25.2769	78.174	62.0452	43.6827
SETU_00623	phage protein	1.65332	3.14556	-1.79493	0.0119758	0.00656523	0.645071	0.537126	0.351956	0.186716	0.584638	1.97448
SETU_01982	FeoA family protein	1.63824	3.11286	2.45919	3.52715543202147e-06	1.12274926594031e-06	16.8382	16.0917	18.3218	42.3689	31.5619	20.1676
SETU_02044	dihydrolipoamide dehydrogenase	1.63805	3.11244	7.97647	1.92435218464376e-19	1.56378935425788e-20	131.986	127.108	139.252	254.917	284.793	187.149
SETU_02013	hypothetical protein	1.6346	3.10502	2.20492	1.23864769003846e-06	3.72898146685262e-07	7.86059	6.71304	8.24768	13.214	14.0657	14.0821
SETU_00194	SIS domain-containing protein	1.62175	3.07748	11.1404	2.50348790229973e-21	1.73926527949244e-22	2738.29	3497.39	2586.79	5766.8	4633.01	5492.37
SETU_01899	lipoprotein	1.6208	3.07546	8.02635	1.24274434328886e-20	9.10473750451631e-22	349.338	393.959	455.571	753.606	655.308	741.915
SETU_00982	tellurite resistance protein	1.61938	3.07243	8.93001	1.09867899154102e-21	7.35536672231671e-23	309.271	332.732	281.612	631.27	566.413	468.546
SETU_00624	putative phage major tail protein, Phi13 family	1.61718	3.06775	0.760851	0.000552855	0.000233014	2.14066	0.804978	2.88223	3.238	2.19046	4.90732
SETU_02340	recombinase	1.61577	3.06475	5.34649	3.47729143605948e-11	5.87113206677832e-12	51.6502	44.8512	46.8315	99.8127	93.1697	65.2001
SETU_00943	anthranilate synthase component II	1.61479	3.06267	0.327747	0.000748895	0.000323523	2.83938	0.766781	1.19329	3.26522	1.80832	3.43144
SETU_02338	hypothetical protein	1.60536	3.04271	4.93772	2.36422091571333e-08	5.74381249838565e-09	149.698	73.0059	83.4953	230.159	168.265	150.666
SETU_00229	alcohol dehydrogenase	1.60195	3.03554	7.36974	3.06807568775754e-19	2.53196983073886e-20	112.327	117.24	120.486	214.306	199.486	207.142
SETU_01870	hypothetical protein	1.59141	3.01343	8.9413	5.40769590762799e-15	6.21600413803133e-16	569.423	484.559	460.089	1279.03	737.222	677.266
SETU_00875	glutathione peroxidase	1.58951	3.00947	7.51728	6.43960662279692e-20	5.07034289879168e-21	276.76	279.075	280.571	515.91	492.732	464.201
SETU_00056	NADH dehydrogenase subunit 5	1.58551	3.00114	7.8713	7.99830741745734e-19	6.73541677259566e-20	113.697	121.965	104.67	198.618	236.115	164.044
carB	carbamoyl phosphate synthase large subunit	1.58463	2.99932	10.3425	1.39608345149508e-21	9.52275870072435e-23	297.144	321.133	271.519	538.731	597.668	428.985
SETU_01669	tagatose-6-phosphate kinase	1.58303	2.99599	5.60731	3.23937979398598e-10	6.15141173510601e-11	42.1299	29.3368	42.5655	63.0904	81.6035	55.1118
SETU_01848	nitrate reductase subunit delta (narJ)	1.57867	2.98694	3.23796	7.41681966054447e-08	1.92368880458754e-08	12.0862	12.0765	11.6843	21.0557	20.6755	20.8696
SETU_02337	terminase, superantigen-encoding pathogenicity islands SaPI	1.57011	2.96928	6.85942	3.98162191680653e-08	9.97501069684163e-09	219.604	124.876	96.4506	384.684	208.184	184.203
SETU_01906	oxidoreductase	1.55183	2.93188	5.77187	2.06344234241086e-10	3.87492751459049e-11	58.185	59.842	55.8897	112.659	117.813	69.3642
SETU_01365	Gas vesicle protein	1.54677	2.92162	8.80922	1.87500554716433e-18	1.65000488150461e-19	939.994	999.404	738.066	1562.55	1369.63	1645.02
SETU_01614	phosphopentomutase	1.53721	2.90232	9.85973	4.65218309698866e-22	3.09492601820719e-23	575.456	518.488	645.023	941.142	1060.06	944.49
SETU_01900	endo-1,4-beta-glucanase	1.53713	2.90217	8.41052	3.61527557318678e-20	2.75522054209182e-21	253.666	224.629	223.824	431.428	423.217	340.632
SETU_01768	DeoR family transcriptional regulator	1.5336	2.89507	6.16364	3.4484332798633e-11	5.79450507226845e-12	61.9686	80.5216	90.1328	114.409	136.494	140.742
SETU_01344	o-succinylbenzoic acid (OSB) synthetase	1.52442	2.87671	6.84964	8.20944887310679e-14	1.07500572612051e-14	78.8855	83.5695	95.1366	148.041	168.867	116.797
SETU_01000	PAP2 family protein	1.52344	2.87475	7.1006	8.36442460014451e-13	1.20095527943128e-13	152.022	145.373	204.717	226.3	327.427	285.308
SETU_00584	lipoate-protein ligase-like protein	1.51947	2.86685	7.80668	5.30501514364973e-19	4.44504426773177e-20	166.999	175	166.381	310.493	290.172	253.397
SETU_00319	fructose 1-phosphate kinase	1.51921	2.86634	8.45135	4.34218720530006e-19	3.62001291220805e-20	246.445	322.078	285.926	443.663	488.305	496.406
SETU_02061	Phage-related replication protein	1.50882	2.84577	7.56129	7.09444548103646e-15	8.21462108330537e-16	88.0391	91.3495	139.265	193.52	170.064	165.369
SETU_01717	acriflavin resistance protein	1.50398	2.83624	9.55664	1.66879745783275e-21	1.14532204474416e-22	173.133	174.149	192.328	279.319	307.314	305.906
SETU_00017	cystathionine beta-lyase	1.50109	2.83056	2.70402	3.98682536355413e-06	1.2824987695812e-06	3.65961	4.3092	4.56823	7.70383	5.59495	7.4382
SETU_01244	glyceraldehyde 3-phosphate dehydrogenase 2	1.49791	2.82434	7.05169	1.93865783162236e-14	2.38352878666834e-15	87.8018	93.1508	111.775	175.668	173.401	134.803
murG	undecaprenyldiphospho-muramoylpentapeptide beta-N- acetylglucosaminyltransferase	1.48832	2.80563	7.59871	2.32028856927702e-17	2.17862884610011e-18	616.669	568.31	592.697	907.633	1018.11	986.202
hisH	imidazole glycerol phosphate synthase subunit HisH	1.47912	2.78778	2.73549	7.30660300639423e-06	2.43695062646408e-06	8.26614	9.44834	8.48712	15.9219	16.2094	10.8007
SETU_00449	thioredoxin	1.4761	2.78195	8.09809	4.91594252791135e-06	1.59587018485038e-06	707.173	683.773	539.989	2044.6	684.101	478.071
SETU_02043	glutathione peroxidase	1.47385	2.77762	6.02814	8.11597794834902e-11	1.43182937278242e-11	103.112	103.485	106.568	171.785	196.167	141.497
SETU_00452	TOPRIM domain-containing protein	1.47327	2.77651	8.09886	9.33043948428591e-10	1.90537395784365e-10	450.777	339.272	841.26	964.511	720.82	944.863
SETU_00016	bifunctional homocysteine S-methyltransferase/5,10-methylenetetrahydrofolate reductase protein	1.47205	2.77417	3.09235	1.53832248808346e-06	4.69593180572845e-07	3.16663	4.19122	3.24917	6.17667	5.39725	5.66084
SETU_02169	phosphotransferase mannnose-specific family component IIA	1.4706	2.77136	9.40577	3.62587016461092e-17	3.43503489278929e-18	1480.15	1093.41	1586.24	2219.03	2125.64	2377.3
SETU_02135	histidinol dehydrogenase	1.44995	2.73199	4.88509	3.02947968194702e-08	7.42381968376071e-09	19.7621	19.5078	15.3163	36.7465	30.5052	20.6866
SETU_02170	DAK2 domain-containing protein	1.44401	2.72077	8.83667	5.68744314145609e-17	5.41205115776453e-18	679.471	486.518	676.33	992.375	973.941	962.112
def	peptide deformylase	1.42649	2.68791	9.2182	1.33240096275899e-18	1.14446230064352e-19	842.524	842.66	837.399	1257.04	1458.24	1247.8
SETU_01492	cell wall surface anchor family protein	1.42647	2.68787	4.51575	3.82820821396104e-08	9.52619391347778e-09	19.0678	15.4245	21.2025	32.8792	23.8082	30.7401
SETU_00777	hypothetical protein	1.42439	2.68401	5.92244	5.89500881526113e-10	1.16659121817799e-10	218.65	242.807	226.745	319.676	407.607	351.03
SETU_01308	hypothetical protein	1.41669	2.66973	9.53938	1.3355266369731e-17	1.23149614104046e-18	1277.67	1323.29	1480.79	2139.1	1808.98	2401.65
ycnE	Putative monooxygenase ycnE	1.41176	2.66061	6.97854	1.80319301824617e-13	2.44475011315902e-14	325.461	344.954	350.082	554.695	547.59	486.387
SETU_02312	replication-associated protein	1.41003	2.65742	3.71803	6.10092512458218e-07	1.76734167819475e-07	21.0373	16.9884	26.5679	38.9765	26.8738	34.3925
SETU_01964	esterase	1.40781	2.65334	8.36912	7.15002999547353e-17	6.83392340619996e-18	264.066	288.742	239.946	404.184	451.982	375.416
SETU_01615	pyrimidine-nucleoside phosphorylase	1.40671	2.65131	9.67875	7.58419857692113e-18	6.83376208615209e-19	502.889	463.298	512.829	935.089	689.429	676.261
cysK	cysteine synthase	1.40064	2.64019	10.8224	1.5143465493249e-18	1.3198725714116e-19	1525.95	1655.67	1398.94	2459.68	2239.83	2377.06
SETU_01625	czrB protein	1.39063	2.62194	6.13707	1.85756936494087e-08	4.42688109708013e-09	56.9711	40.4169	77.6226	98.5462	93.1888	76.3516
SETU_00981	5-bromo-4-chloroindolyl phosphate hydrolysis protein XpaC	1.38482	2.61139	8.24906	2.84319834879484e-14	3.56746571764573e-15	391.746	410.253	349.797	582.741	715.562	465.937
SETU_01269	universal stress protein	1.38439	2.61062	8.81491	4.0985623975434e-15	4.64216119974389e-16	879.738	758.008	959.266	1242.73	1160.19	1542.72
SETU_00057	putative transmembrane protein coupled to NADH-ubiquinone oxidoreductase chain 5	1.38429	2.61043	9.51555	1.38764149242003e-17	1.29123692557821e-18	223.299	234.413	218.672	350.499	390.436	293.454
SETU_01613	putative membrane protein	1.3814	2.6052	5.84637	2.6601749779782e-09	5.71237574218477e-10	130.304	107.776	153.768	181.579	205.489	207.399
pfl	formate acetyltransferase	1.37504	2.59375	8.2045	4.98235405466784e-06	1.62162513021399e-06	76.2139	186.162	49.7444	166.937	159.899	149.074
SETU_01905	acetylornithine deacetylase	1.37354	2.59106	7.29212	1.80622541248642e-13	2.45646656098153e-14	99.1895	101.767	99.8252	161.443	172.308	123.218
SETU_01850	respiratory nitrate reductase subunit alpha	1.37052	2.58564	5.90843	2.30941152751271e-09	4.9202620333534e-10	11.0621	15.3975	12.4701	20.9218	19.5706	18.4287
SETU_00517	hypothetical protein	1.36834	2.58173	7.80628	8.88525622758951e-15	1.04752494472634e-15	377.807	454.562	504.757	632.342	710.054	669.598
SETU_01007	methionine sulfoxide reductase B	1.36785	2.58085	9.05496	7.30149996622506e-17	7.00943996757606e-18	1004.78	1016.13	950.065	1607.98	1335.12	1542.22
SETU_00677	hypothetical protein	1.36517	2.57607	8.90043	3.56918678921137e-16	3.66686979607399e-17	659.741	801.635	662.344	1005.47	1113.19	1076.95
SETU_00949	ThiJ/PfpI family protein	1.36191	2.57025	8.05981	7.24949415016703e-14	9.46249762758645e-15	344.117	360.677	265.662	451.913	510.38	496.707
ebh_2	cell wall associated fibronectin-binding protein	1.35826	2.56376	5.18886	1.4231204142989e-08	3.36156022072286e-09	5.98733	5.77655	4.73252	8.58458	8.0988	8.09009
SETU_02322	hypothetical protein	1.35369	2.55566	3.59952	0.000308336	0.000125541	50.9001	48.5987	130.248	71.0134	139.01	128.432
SETU_00425	pathogenicity island protein	1.34474	2.53984	6.55516	1.43898839569906e-06	4.36846582441694e-07	156.758	76.6133	66.8407	176.446	148.93	124.708
SETU_02011	amino acid transporter	1.34192	2.53488	6.6102	2.21745673325093e-08	5.33123281973171e-09	62.5928	51.0718	48.1888	101.765	88.1997	52.1546
SETU_01444	hypothetical protein	1.34043	2.53228	6.88938	7.87874911862002e-10	1.58901929592379e-10	262.072	223.932	254.358	425.045	426.597	250.771
SETU_00076	transcription activator of glutamate synthase operon	1.33965	2.5309	5.50199	2.24291121396677e-08	5.40187458690102e-09	36.4339	45.9778	41.8823	62.8896	72.4757	48.9722
SETU_01668	tagatose 1,6-diphosphate aldolase	1.33603	2.52456	5.68205	1.3484834922872e-07	3.61109684671434e-08	44.0127	34.1675	49.1553	58.1385	80.6251	49.201
SETU_02103	hypothetical protein	1.33121	2.51613	8.42687	5.99241551713283e-14	7.72075430839008e-15	673.239	828.579	851.443	964.741	1302.49	1179.68
SETU_01983	1-pyrroline-5-carboxylate dehydrogenase	1.32885	2.51203	7.85331	1.38758580806303e-12	2.02733589641209e-13	142.598	100.84	121.032	170.922	161.848	201.399
SETU_01845	two component sensor histidine kinase (NreB)	1.32433	2.50416	6.93618	2.56963984615055e-11	4.23043865197837e-12	84.8112	108.29	95.2976	149.225	131.841	141.143
SETU_00516	5-oxo-1,2,5-tricarboxylic-3-penten acid decarboxylase	1.31972	2.49617	9.7217	4.63287861215325e-16	4.79868689932506e-17	778.802	766.49	724.619	1296.66	1117.2	914.151
SETU_00015	5-methyltetrahydropteroyltriglutamate-- homocysteine S-methyltransferase	1.316	2.48974	5.03914	3.87922444756082e-08	9.68581093643606e-09	13.0536	11.7549	10.889	19.211	17.4394	15.488
SETU_00005	ribosomal-protein-serine N-acetyltransferase	1.31347	2.48539	3.33568	1.18352162903086e-05	4.06134790593747e-06	15.7728	13.8594	15.3736	21.6802	26.0043	17.8474
SETU_01908	hypothetical protein	1.31161	2.48218	6.9393	6.58376500740996e-09	1.47593291626829e-09	396.826	682.808	492.64	716.222	916.54	650.244
uvrA	excinuclease ABC subunit A	1.31077	2.48073	9.64451	8.18343082551364e-17	8.0628328975587e-18	246.722	226.777	217.069	331.713	341.761	328.655
SETU_01041	putative metal-dependent peptidase	1.30983	2.47912	11.3221	1.19931625124869e-15	1.29778642766701e-16	2893.44	2766.82	3385.61	4008.39	4308.7	4739.77
SETU_00344	choline transporter	1.30889	2.47751	8.29436	2.64345860041322e-15	2.92728257645759e-16	157.014	178.826	172.572	234.895	265.757	235.101
SETU_00537	YjbH-like, GTP pyrophosphokinase domain-containing protein	1.30451	2.47	8.54448	1.40195326663006e-12	2.06603639292851e-13	362.629	358.67	427.462	564.945	689.22	407.917
SETU_01883	antiholin-like protein LrgB	1.3041	2.4693	5.37741	8.02700940295099e-07	2.37261498984067e-07	54.0301	39.52	51.5211	98.1925	52.5624	59.9639
SETU_00018	cystathionine gamma-synthase	1.30061	2.46333	1.9335	0.000446623	0.000185419	3.42595	3.11498	1.96591	4.58208	3.31914	4.37064
SETU_02375	hypothetical protein	1.29359	2.45138	5.93824	7.91104739438043e-09	1.80538428958071e-09	280.636	298.644	326.1	463.667	422.179	411.824
SETU_00619	phage major capsid protein, HK97 family	1.29164	2.44806	1.90201	0.000554336	0.000233871	2.59073	2.2371	1.9894	2.86069	2.49297	4.34165
SETU_00091	DNA replication initiation control protein YabA	1.29031	2.44581	6.86368	3.08521341185103e-09	6.71602245863992e-10	235.324	248.058	348.816	325.755	424.173	431.577
SETU_00318	transcription repressor of fructose operon	1.28895	2.4435	7.83442	7.7860428743579e-09	1.77030027459085e-09	213.277	351.788	179.051	299.793	396.357	366.404
SETU_00597	putative antirepressor, phage associated	1.28193	2.43164	0.385443	0.00422184	0.00212425	1.39525	0.80819	2.33343	2.21243	1.48446	2.71257
SETU_01513	molecular chaperone GroEL	1.27888	2.4265	11.6092	9.80152863314187e-15	1.16380255770358e-15	1703.19	1473.98	1598.85	2540.04	2428.32	1833.55
SETU_00565	replication-associated protein	1.2749	2.41982	-0.477969	0.0361411	0.0221259	2.15703	0.73476	1.20364	1.19195	0.444308	3.99275
SETU_01760	glycerate dehydrogenase	1.27284	2.41636	8.24463	2.38137178506754e-14	2.9579144277681e-15	282.44	240.414	267.968	396.243	376.762	345.766
SETU_02306	vraE protein	1.27177	2.41458	4.25527	7.52779909931875e-07	2.20287173643222e-07	8.2942	8.3106	8.7167	10.2918	12.6054	12.7291
rplQ	50S ribosomal protein L17	1.27065	2.4127	9.16959	8.88582358202176e-12	1.41050757491461e-12	1286.87	1454.03	1159.06	1433.75	2210.47	1844.94
SETU_02007	alpha-acetolactate decarboxylase	1.26655	2.40585	8.91081	8.47059661597314e-14	1.11276890281416e-14	585.136	505.304	617.789	711.581	819.465	862.767
SETU_01080	alpha-D-1,4-glucosidase	1.26432	2.40214	8.61986	7.0824556294367e-14	9.21464753471975e-15	215.074	168.988	209.655	274.272	267.33	290.911
SETU_00968	aspartate semialdehyde dehydrogenase	1.26403	2.40166	7.38047	7.53538219758825e-07	2.20826358295639e-07	103.427	206.613	108.08	272.445	178.917	141.394
SETU_00359	ferrichrome ABC transporter	1.25528	2.38713	10.5102	3.98968697366352e-14	5.05640328030618e-15	1188.9	1214.2	1101.8	1652.12	1386.33	1846.23
SETU_01006	PTS system glucose-specific transporter subunit enzyme II A	1.25513	2.38688	9.01364	1.87987038012455e-14	2.28750543097261e-15	847.065	866.043	879.303	1107.81	1263.01	1239.12
trpD	anthranilate phosphoribosyltransferase	1.2535	2.38419	2.01246	0.000567846	0.000240289	3.40494	2.65342	4.07278	5.95127	4.86631	3.38107
SETU_01888	sorbitol dehydrogenase	1.25332	2.3839	11.1233	2.15471322835378e-15	2.36791643200142e-16	1810.64	1782.09	1715.84	2794.76	2240.55	2379.15
pyk	pyruvate kinase	1.24983	2.37813	10.9777	1.0673175482486e-14	1.27179312064991e-15	1014.23	843.727	1026.73	1285.39	1295.75	1420.43
SETU_00972	hippurate hydrolase	1.24134	2.36419	5.29901	9.36338770346896e-07	2.78733267635897e-07	25.2458	35.8837	24.9234	37.7167	47.1977	34.2603
SETU_01343	protein YidD	1.23974	2.36156	4.86694	2.5888914101018e-07	7.16169118499739e-08	95.0028	97.2605	100.553	152.97	119.665	132.096
SETU_01451	ferritin	1.23194	2.34883	7.28143	1.49644010439626e-10	2.7723521934078e-11	300.569	215.046	271.085	371.434	342.402	366.312
SETU_02373	hypothetical protein	1.2252	2.33787	6.26804	1.13079293890796e-07	3.00909952585192e-08	64.3603	75.61	76.6334	83.0183	95.391	115.926
SETU_01003	acetyltransferase	1.21977	2.3291	7.72338	7.83306188167038e-13	1.12136464832334e-13	351.882	343.33	372.577	497.14	473.014	482.929
gltD	glutamate synthase subunit beta	1.21596	2.32296	6.58767	1.02332517208081e-07	2.6757260288934e-08	58.6652	58.9096	48.9598	92.1132	82.2024	53.5996
SETU_00436	hypothetical protein	1.21077	2.31461	6.84482	3.82436577159427e-08	9.50052970627629e-09	276.667	422.027	334.447	492.442	373.835	529.024
smpB	SsrA-binding protein	1.19945	2.29653	8.1188	1.16365640946294e-10	2.10683055186974e-11	428.803	586.359	503.111	571.367	727.595	731.35
gpmA	phosphoglyceromutase	1.19907	2.29592	7.98967	4.67006953207163e-12	7.15749604073293e-13	332.789	319.277	295.314	490.811	385.451	399.451
SETU_02236	lipoprotein	1.19638	2.29163	4.3464	2.80564098617608e-05	1.01357472258488e-05	13.4831	26.6237	17.6161	30.1482	23.8725	23.57
rpsN_1	30S ribosomal protein S14	1.1869	2.27663	2.04604	0.00126772	0.000572741	9.68806	11.4281	18.5006	17.3861	15.5121	19.5973
SETU_01944	NAD(P)H-flavin oxidoreductase	1.18539	2.27426	8.50869	1.01508767905477e-09	2.09001210550645e-10	457.691	454.03	488.246	707.413	757.789	406.321
SETU_02025	hypothetical protein	1.18261	2.26987	5.68723	6.82639389584208e-07	1.98612133980079e-07	201.434	202.566	204.317	282.875	317.273	209.684
rpoA	DNA-directed RNA polymerase subunit alpha	1.17477	2.25756	12.3669	1.68842239610255e-11	2.73702156841887e-12	4683.36	5238.17	4566.2	5288.92	7534.48	6261.59
SETU_00088	protein from nitrogen regulatory protein P-II(GLNB) family protein	1.17107	2.25179	8.95719	2.9291764971603e-12	4.42768152623389e-13	1195.58	1436.99	1285.44	1570.92	1787.37	1788.08
SETU_00193	hexulose-6-phosphate synthase	1.16107	2.23623	10.8488	1.79893719760386e-11	2.92374635063195e-12	2218.68	3155.93	2208	3377.97	3395.79	3152.39
SETU_00219	mercuric reductase-like protein	1.16025	2.23495	7.68594	1.49069651541046e-10	2.75543482216924e-11	139.344	129.422	134.498	154.607	171.393	198.999
SETU_00602	RecT protein	1.15951	2.23381	2.52997	0.00101182	0.000449461	6.63522	4.23183	5.43033	7.92745	5.20326	8.11629
vraR	DNA-binding response regulator VraR	1.15725	2.23031	8.3663	1.07856766153549e-10	1.93915112200276e-11	518.524	413.529	430.526	649.218	671.907	464.101
SETU_00657	chitinase	1.15614	2.2286	9.13555	6.37940021276806e-12	9.93843401568077e-13	1385.25	1639.36	1597.28	2285.13	1697.94	2040.55
SETU_00973	alanine racemase	1.14888	2.21741	5.83763	2.88490479904132e-07	8.01699859944113e-08	43.2729	47.6265	48.2359	64.5718	63.0658	53.009
SETU_00578	toxic anion resistance protein	1.14884	2.21736	8.65002	2.64857921324078e-11	4.37154969090688e-12	433.27	460.203	410.869	520.64	518.738	646.696
SETU_00620	putative phage protein (possible DNA packaging)	1.14682	2.21426	-0.830816	0.0263201	0.0156036	0.431471	2.27538	2.11873	2.12312	1.69455	2.52651
rpsK	30S ribosomal protein S11	1.13987	2.20361	10.868	1.39744971174301e-12	2.04763157762765e-13	4133.67	4403.85	4064.94	4968.32	6037.32	5218.45
SETU_02210	NADH-dependent flavin oxidoreductase	1.13709	2.19937	3.79676	6.29408120094176e-05	2.36127425264805e-05	3.8871	4.47136	3.75859	5.06306	3.94048	6.51798
SETU_01005	hypothetical protein	1.13309	2.19328	6.80688	2.26665876056158e-07	6.25120626596985e-08	382.963	452.727	481.637	444.181	678.882	558.63
SETU_00980	acylphosphatase	1.13015	2.18882	6.90174	1.02413191878565e-07	2.68214759361969e-08	359.75	467.61	339.882	528.033	572.339	399.424
SETU_01272	alanine dehydrogenase	1.12917	2.18733	9.97402	3.6569165139001e-13	5.08118926141909e-14	793.045	759.724	823.363	1038.07	958.439	1039.31
SETU_01887	glycine betaine/carnitine/choline ABC transporter ATP-binding opuCA	1.12886	2.18686	8.2276	1.30354181521665e-09	2.72783276700074e-10	193.416	264.597	169.756	271.104	274.713	258.321
SETU_00255	Na?? antiporter	1.12438	2.18008	9.02812	4.30727068954087e-09	9.4487917021086e-10	237.837	228.919	206.957	287.527	369.813	205.218
SETU_00701	hypothetical protein	1.12267	2.17749	7.89674	3.65725898318857e-10	7.02193724772206e-11	342.289	293.712	395.502	437.168	393.657	477.943
SETU_01853	nitrite reductase (NirB)	1.1202	2.17377	5.69236	1.59860074311259e-06	4.90013196204618e-07	19.1077	19.1134	18.4906	28.5737	21.2951	22.4244
SETU_01788	formimidoylglutamase	1.11881	2.17168	8.25968	3.81623272387314e-11	6.50768106597315e-12	277.565	312.966	274.533	419.119	352.523	330.055
groES	co-chaperonin GroES	1.11446	2.16513	9.29709	6.11349182030136e-10	1.21240195678397e-10	1927.49	1928.8	1991.16	2926.23	2765.85	1750.84
SETU_01297	General stress protein -like protein	1.11383	2.1642	10.8587	1.19428809550824e-11	1.91588953426796e-12	3352.26	3664.09	3005.61	4090.45	4001.67	4577.12
SETU_01290	heat-shock protein htrA	1.10871	2.15653	9.126	6.33621996285162e-07	1.840838641839e-07	426.278	349.278	417.324	580.221	657.165	277.625
SETU_01426	membrane-bound metal-dependent hydrolase	1.10501	2.15101	7.5439	4.17441904080599e-10	8.08519056324528e-11	171.063	170.584	167.628	213.289	214.49	212.508
SETU_02097	cell wall surface anchor family protein	1.10322	2.14834	8.50454	3.4484332798633e-11	5.80788762924345e-12	162.378	144.345	168.334	229.774	198.031	170.574
SETU_00220	BadM/Rrf2 family transcriptional regulator	1.10148	2.14575	5.14799	9.12520494180377e-06	3.08164432251504e-06	80.2823	75.1612	67.3886	121.462	79.291	80.5414
SETU_00192	glucosamine-6-phosphate isomerase	1.10089	2.14486	6.45928	7.73654846666546e-07	2.27373087567684e-07	116.876	109.39	93.4155	146.481	139.961	116.097
SETU_00621	SLT orf 110-like protein	1.10045	2.14421	0.1806	0.0115749	0.00631623	3.56456	2.52836	3.13337	3.55385	2.5127	5.37625
coaE	dephospho-CoA kinase	1.09976	2.14319	8.40131	1.30589550590036e-10	2.38413630039271e-11	460.793	534.329	480.851	547.046	637.582	659.528
SETU_01443	transporter associated with VraSR	1.0989	2.14192	7.20973	1.67751700216755e-07	4.54055866633266e-08	192.637	170.153	199.036	230.335	301.335	173.509
ebh_3	cell wall associated fibronectin-binding protein	1.09721	2.13941	5.78762	1.95665316516478e-06	6.04708809781451e-07	10.2148	9.75463	9.38187	13.3202	12.7158	10.7806
SETU_02368	CsbD family protein	1.09655	2.13843	5.7173	1.91248518187575e-05	6.72389527101581e-06	218.872	206.493	360.043	312.69	373.424	291.988
SETU_00357	ferrichrome ABC transporter permease	1.09642	2.13823	9.49653	3.64596887927738e-11	6.17128206092425e-12	618.776	697.007	696.79	752.406	844.371	909.98
SETU_02330	ABC-type multidrug transport system, ATPase	1.08895	2.12719	5.33245	6.93134493211978e-06	2.30266574797579e-06	50.7475	49.4468	56.4426	67.0032	53.6493	73.5925
SETU_00343	choline transport ATP-binding protein	1.0877	2.12534	7.25469	1.81220073598655e-07	4.92918600188343e-08	183.137	197.866	155.837	292.976	195.893	183.111
SETU_01360	signal transduction protein TRAP	1.08653	2.12362	8.19539	3.51278013205882e-10	6.7149565471777e-11	557.917	546.74	452.436	690.597	658.651	590.216
SETU_00942	anthranilate synthase component I	1.08552	2.12214	1.79444	0.00322206	0.00158593	2.28604	2.36651	1.92149	3.64827	2.63184	1.94871
SETU_00014	cyclase	1.08036	2.11456	4.7979	1.16131854038295e-05	3.98026649209146e-06	35.7767	31.2502	33.251	48.9352	37.5643	37.8562
SETU_00616	hypothetical protein	1.07693	2.10955	-0.7888	0.0389248	0.024076	2.91058	0.932126	4.2144	2.91624	2.6379	4.29057
SETU_00702	myo-inositol-1(or 4)-monophosphatase	1.07482	2.10647	8.16108	3.85411995965566e-10	7.44859394308188e-11	303.462	340.52	293.949	361.088	400.465	392.402
SETU_01008	methionine sulfoxide reductase A	1.07453	2.10603	9.94269	2.40627607126738e-12	3.62714456216304e-13	1663.71	1670.32	1687.19	2117.36	2055.83	2009.98
SETU_00212	heme peroxidase	1.07121	2.1012	8.10044	2.27074668094995e-08	5.49759722756302e-09	344.869	293.871	344.559	495.302	435.965	284.032
SETU_01844	response regulators of two-component regulatory (NreC)	1.06783	2.09628	6.2939	1.07962350719842e-06	3.24114341318935e-07	103.356	118.148	100.844	135.401	129.559	130.322
SETU_01342	MutT/nudix family protein	1.06332	2.08974	5.26788	5.70030701347571e-05	2.12651453218504e-05	58.8741	73.1074	91.3426	72.5258	118.518	80.6526
SETU_00406	ribonuclease R	1.05802	2.08208	10.0052	7.0341764881639e-11	1.23209154487418e-11	390.767	436.523	340.9	506.019	452.49	466.283
SETU_00989	dihydrolipoamide succinyltransferase	1.05751	2.08134	8.82936	1.28278755295174e-09	2.67900053163815e-10	306.9	267.896	402.712	393.216	386.856	405.11
ebh_1	cell wall associated fibronectin-binding protein	1.05469	2.07727	5.19364	5.42532288042763e-06	1.77950590478026e-06	4.61688	4.19863	4.48936	5.65421	5.24629	5.26446
SETU_00064	hypothetical protein	1.0539	2.07614	4.67575	0.000115029	4.43165542435835e-05	32.7977	48.9154	46.8251	46.6035	67.484	41.8888
SETU_00874	host factor-1	1.05113	2.07215	5.18004	6.05339497509961e-06	1.99315994548543e-06	130.304	131.803	149.627	169.33	167.839	161.221
SETU_01438	protein-tyrosine-phosphatase	1.05098	2.07194	9.15169	9.27063698820364e-11	1.65505266652562e-11	1066.77	1179.15	1077.76	1480.7	1232.13	1318.22
ebh_4	cell wall associated fibronectin-binding protein	1.05041	2.07112	1.50472	0.00958937	0.0051399	8.74461	3.9207	4.40412	6.09141	7.14156	7.36611
SETU_01442	two-component sensor histidine kinase	1.04662	2.06568	7.88352	2.96022457669896e-07	8.23877240083374e-08	221.659	185.258	204.585	277.863	303.974	161.209
ptsH	phosphocarrier protein HPr	1.04436	2.06245	10.7669	3.52176252950806e-10	6.74695558284703e-11	5222.46	5551.42	7077.83	6603.39	7979.24	6868.88
SETU_01130	endonuclease IV	1.04398	2.0619	8.29538	4.55990371959196e-09	1.00605875750155e-09	314.195	363.981	282.263	399.797	332.397	425.343
SETU_00634	hypothetical protein	1.03928	2.0552	2.20725	0.00272807	0.00131522	35.946	34.6076	37.6926	46.8207	50.9039	32.8882
SETU_00356	ferrichrome ABC transporter permease	1.03699	2.05194	9.85189	9.93963529818723e-11	1.77867157967561e-11	810.277	949.686	830.804	975.638	1015.87	1110.25
SETU_01296	smooth muscle caldesmon	1.03592	2.05042	10.6825	2.32725279410773e-11	3.81179510277013e-12	1020.04	1133.89	1163	1429.77	1262	1284.73
pdhD	dihydrolipoamide dehydrogenase	1.03556	2.04991	12.5955	1.43232160999048e-10	2.64150259021403e-11	4166.59	3612.82	4246.03	4539.68	4952.01	4893.36
sdhB_1	succinate dehydrogenase iron-sulfur subunit	1.03211	2.04501	8.23962	4.77154058305563e-08	1.21068848617488e-08	324.471	253.208	406.221	345.273	406.42	418.245
SETU_02098	general stress protein 170	1.02425	2.0339	6.26466	5.41021485908002e-06	1.77227248857442e-06	186.425	150.666	155.064	184.618	218.994	182.081
SETU_02190	succinyl-diaminopimelate desuccinylase	1.0238	2.03327	3.10027	0.00166842	0.000767124	5.28213	6.77565	7.33149	6.22929	7.34265	9.31886
SETU_02307	vraD protein	1.02375	2.0332	1.5533	0.00482085	0.00244595	3.95383	2.76736	3.89241	4.52799	4.15469	3.93491
sucA	2-oxoglutarate dehydrogenase E1	1.0236	2.03299	9.18408	2.56893849224966e-09	5.49482422763295e-10	190.933	151.076	226.951	240.545	224.668	210.505
lacG	6-phospho-beta-galactosidase	1.02337	2.03265	7.26699	1.07703670417513e-07	2.83884200763634e-08	108.741	86.5486	103.621	119.267	130.615	105.692
SETU_02132	1-(5-phosphoribosyl)-5-[(5- phosphoribosylamino)methylideneamino] imidazole-4-carboxamide isomerase	1.01919	2.02678	2.90209	0.0031626	0.00155134	10.6736	9.40124	8.93737	15.8046	10.9598	7.93156
SETU_01439	Gas vesicle protein	1.01213	2.01688	8.51602	7.19644109461642e-10	1.43928821892328e-10	1195.07	1168.66	1189.09	1291.66	1441.14	1448.47
SETU_02331	hypothetical protein	1.01158	2.01612	3.4171	0.000580527	0.000246877	93.3203	101.696	96.4358	116.511	103.676	122.933
SETU_00435	hypothetical protein	1.00961	2.01337	3.59284	0.00118515	0.000532942	42.0774	61.3539	45.3865	54.0493	45.6923	74.6285
SETU_00653	quinol oxidase polypeptide IV QoxD	1.009	2.01252	7.97487	1.67751700216755e-07	4.54165655744731e-08	780.778	767.229	852.282	718.567	962.422	1123.82
SETU_00679	phosphoenolpyruvate-protein phosphatase	1.00777	2.0108	12.3248	5.26809538799727e-10	1.03365576876073e-10	2907.32	2447.15	2888.25	3107.34	3232.02	3334.51
SETU_01628	HAD-superfamily cof-like hydrolase	1.00677	2.00941	8.37331	7.07238967389613e-10	1.41150008649548e-10	368.41	338.328	360.453	423.729	438.948	391.742
SETU_01882	murein hydrolase regulator LrgA	0.997997	1.99723	3.66549	0.00167821	0.000772328	30.0851	23.037	24.7012	45.7808	22.7076	23.2501
SETU_01475	manganese-dependent inorganic pyrophosphatase	0.995914	1.99434	9.55884	1.04301736133957e-09	2.15190950339533e-10	783.696	673.616	790.157	1000.36	765.66	857.682
SETU_01797	hypothetical protein	0.995758	1.99413	5.8247	1.10962969967882e-05	3.78909341658747e-06	61.6092	69.1352	64.6761	78.2045	80.5452	69.321
SETU_00903	hypothetical protein	0.994426	1.99229	4.9519	9.48679099170549e-05	3.61896111094113e-05	41.9845	59.1102	41.7194	66.1773	54.481	46.5516
SETU_01303	endo-1,4-beta-glucanase	0.993276	1.9907	8.29433	5.35147948143455e-09	1.19197164028584e-09	260.048	285.165	256.073	323.077	346.128	265.566
SETU_01852	assimilatory nitrite reductase (NirD)	0.991462	1.9882	2.94151	0.00189055	0.000881194	22.2707	24.303	21.17	30.3895	25.5751	23.0846
SETU_01851	uroporphyrin-III C-methyltransferase	0.986729	1.98169	5.24692	3.64800236522273e-05	1.33478486542255e-05	42.5522	34.9287	35.3194	46.3088	41.7655	42.8055
SETU_02050	symporter YidK	0.977831	1.9695	6.47795	1.05848343894191e-05	3.60552885096422e-06	44.9626	59.5202	51.6466	60.2709	63.7714	55.7702
SETU_00053	regulatory protein PfoR	0.973149	1.96312	5.96684	1.56456781147936e-05	5.45457746486278e-06	54.1355	62.5109	52.7179	65.5194	68.9949	60.1134
SETU_00358	ferrichrome ABC transporter ATP-binding protein	0.972083	1.96167	10.4485	1.51780584923873e-09	3.20177149670991e-10	1613.89	1742.21	1665.39	1730.51	1911.08	2099.76
rplI	50S ribosomal protein L9	0.971279	1.96058	9.64893	9.91491957281463e-10	2.03652191016954e-10	1696.78	1613.46	1726.21	1949.34	1742.77	2071.67
SETU_01772	PTS system sucrose-specific transporter subunit IIBC	0.969391	1.95801	7.41265	3.92304507568414e-07	1.10836347190908e-07	95.9896	110.912	128.385	115.189	145.852	121.582
lacE	PTS system lactose-specific transporter subunit IIBC	0.968284	1.95651	6.7069	7.65505434725915e-06	2.56565189912349e-06	59.4122	47.7116	60.2355	56.9418	76.5243	57.7572
SETU_00535	transcription factor	0.968158	1.95634	2.57981	0.00431625	0.00217539	5.27422	5.12974	6.63795	7.19696	7.55178	4.81303
prmA	ribosomal protein L11 methyltransferase	0.965859	1.95323	10.0521	1.50004209238026e-07	4.04221869104576e-08	1089.16	1000.98	1088.06	893.66	1455.52	1263.64
sigA	RNA polymerase sigma factor RpoD	0.963677	1.95027	10.3484	1.37098679059964e-09	2.87474282828893e-10	1107.67	1108.24	1087.64	1387.03	1084.76	1297.13
SETU_02113	serine threonine rich antigen	0.961831	1.94778	7.70585	2.77944954187007e-08	6.79941130032216e-09	300.037	279.324	278.343	320.398	327.663	328.337
SETU_00603	Metallo-beta-lactamase superfamily domain-containing protein in prophage	0.957256	1.94161	1.81547	0.00689621	0.00358893	5.2919	4.46359	5.90584	6.44525	5.10757	6.20107
SETU_01379	hypothetical protein	0.955614	1.93941	7.84081	1.80661629772137e-07	4.90638952433804e-08	1215	1291.05	979.19	1256.68	1257.15	1436.21
SETU_00894	aromatic amino acid beta-eliminating lyase	0.955078	1.93868	7.2784	1.37000436045037e-06	4.15327637694427e-07	144.415	148.159	132.063	188.326	174.515	121.269
SETU_00077	glutamate synthase large subunit	0.955054	1.93865	7.43498	3.52895114505863e-06	1.12480674391974e-06	35.6772	38.8452	33.3258	48.228	46.9744	27.8784
SETU_00530	oppF protein	0.950249	1.93221	4.0685	0.00105451	0.000470643	15.8784	18.8711	15.2994	20.4816	24.7656	11.6836
SETU_00388	ATP-binding protein	0.949616	1.93136	7.29308	5.66702271225128e-07	1.63687477078079e-07	163.407	154.106	169.281	171.179	215.037	163.327
fabZ	(3R)-hydroxymyristoyl-ACP dehydratase	0.947504	1.92853	7.28243	4.36855481367027e-07	1.24710743733408e-07	341.912	313.912	350.35	350.756	374.109	406.423
adk	adenylate kinase	0.939078	1.9173	11.3645	1.64973986243356e-08	3.91769803121065e-09	3892.75	4027.9	3607.6	3892.16	5054.38	3976.7
SETU_00629	holin-like protein	0.934348	1.91103	0.475211	0.0444836	0.0278702	1.45999	0.911761	2.38975	1.49418	1.13418	2.62302
SETU_01846	NreA	0.931151	1.9068	4.72848	0.000169334	6.63075707388604e-05	59.2904	54.7298	52.2202	67.4227	58.7001	59.5427
pdhB	pyruvate dehydrogenase complex E1 component subunit beta	0.930344	1.90573	11.8748	2.69490792342271e-09	5.80013351067124e-10	3752.11	3517.78	3635.78	4185.01	4062.16	3910.45
SETU_00493	monovalent cation/H antiporter subunit G	0.929124	1.90412	8.65782	3.47659876164436e-08	8.57804999715199e-09	1073.91	1124.31	1023.79	1255.03	1034.79	1295.32
SETU_00690	branched-chain alpha-keto acid dehydrogenase subunit E2	0.927319	1.90174	12.557	3.6888876128081e-09	8.0611901938838e-10	4492.51	4116.81	4546.04	5167.15	4815.83	4652.81
SETU_01607	spermine/spermidine acetyltransferase blt	0.92715	1.90152	7.79216	7.99631395592737e-08	2.08072506305815e-08	231.164	261.03	240.524	264.192	273.546	275.965
SETU_02180	tributyrin esterase	0.926644	1.90085	4.63791	0.000213731	8.4862327692763e-05	31.1149	30.3932	31.8896	35.9254	31.0563	36.6953
SETU_01009	DegV family protein	0.926539	1.90071	8.97263	1.92349679410676e-08	4.60019443811638e-09	559.069	557.467	568.802	566.728	672.048	630.454
lexA	LexA repressor	0.924941	1.89861	8.64157	2.52491022410903e-08	6.15546534635421e-09	573.199	669.255	588.025	685.166	741.979	607.217
qoxC	quinol oxidase subunit III	0.924907	1.89856	10.9717	3.55136371952134e-07	9.97372463545573e-08	2940.79	2991.42	3544.17	2732	3531.91	4176.47
secA	preprotein translocase subunit SecA	0.924552	1.89809	10.3874	6.76283192304174e-09	1.5205693671176e-09	483.628	512.939	505.83	554.989	634.449	479.65
SETU_00601	phiPVL ORF41-like protein	0.923382	1.89656	2.6515	0.00686023	0.00356732	3.20421	2.40863	3.55111	3.96102	2.58135	3.6068
thrS	threonyl-tRNA synthetase	0.921957	1.89468	10.3622	1.07810869314259e-08	2.50575157311456e-09	630.376	699.711	600.619	789.343	756.138	600.983
SETU_01089	DNA repair protein	0.920038	1.89216	9.36264	8.36900122923965e-09	1.91341796525353e-09	374.12	386.071	358.041	433.449	410.427	394.643
SETU_01516	Ser-Asp rich fibrinogen-binding protein	0.919712	1.89174	8.73388	4.96117863906001e-08	1.26170606231252e-08	293.578	258.748	262.312	296.114	273.657	330.039
SETU_01453	DNA polymerase IV	0.918547	1.89021	6.16075	4.86868326386374e-05	1.8039752725053e-05	65.8017	69.3586	55.2149	76.5966	63.353	70.8552
SETU_02332	addiction module antitoxin	0.916339	1.88732	8.12075	7.61519256529477e-06	2.54908551133025e-06	908.212	768.878	1320.87	924.484	1090.84	1265.24
SETU_00494	monovalent cation/H antiporter subunit F	0.914781	1.88528	7.19254	1.95894764155799e-06	6.06242743808472e-07	458.659	456.216	511.86	517.735	490.794	560.122
infA	translation initiation factor IF-1	0.911483	1.88098	10.3219	2.32552472995416e-08	5.64000945033093e-09	5574.2	5840.23	5379.58	5342.1	6880.86	6211.12
SETU_02216	putative lipoprotein	0.90955	1.87846	4.41632	0.000560315	0.000236866	30.0889	23.4375	31.675	36.8738	27.9848	28.8695
dnaN	DNA polymerase III subunit beta	0.909142	1.87793	10.0428	1.8873012215776e-08	4.50568333740842e-09	846.997	875.529	945.193	860.592	1025.94	1031.86
SETU_00920	transketolase	0.909129	1.87791	11.1922	1.03838107806369e-08	2.40467197025276e-09	1196.34	1083.3	1081.11	1350.02	1268.1	1082.93
SETU_01082	tripeptidase	0.907909	1.87632	7.82441	2.08190528241304e-07	5.70661195305637e-08	199.63	198.819	177.485	229.79	222.85	181.371
pgi	glucose-6-phosphate isomerase	0.907166	1.87536	10.5808	6.31457735805353e-09	1.41180655879007e-09	1136.58	1009.94	1144.68	1274.35	1242.87	1095.57
SETU_02209	transmembrane efflux pump protein	0.90716	1.87535	3.582	0.0022289	0.00105392	8.20715	6.96521	9.79106	9.20988	7.60993	10.4349
SETU_00231	hypothetical protein	0.903886	1.8711	2.18316	0.00987887	0.00531171	39.0913	39.7832	39.7486	37.0309	39.7235	52.3384
SETU_00605	primosome subunit DnaD	0.903666	1.87081	2.7846	0.00689978	0.0035937	7.5411	7.58396	7.17362	7.95154	6.70148	9.65781
SETU_01152	molecular chaperone DnaJ	0.903258	1.87029	11.1191	9.71698211431042e-09	2.24206576784931e-09	2058.56	1808.71	1817.71	2053.29	2159.88	2007.11
SETU_01904	polyphosphate kinase	0.902091	1.86877	8.542	7.15922009663863e-08	1.85386120397169e-08	164.009	141.108	188.853	187.712	174.427	176.871
SETU_02323	hypothetical protein	0.901044	1.86742	5.74003	0.0012715	0.000575521	214.087	183.953	383.985	229.746	311.129	304.921
miaA	tRNA delta(2)-isopentenylpyrophosphate transferase	0.899939	1.86599	7.48052	1.01228885387728e-06	3.02621088948577e-07	165.383	166.808	182.083	167.533	200.339	191.551
SETU_01064	riboflavin ECF transporter substrate-specific protein RibU	0.896003	1.8609	6.92607	9.97651350619802e-06	3.38309833134803e-06	214.192	209.551	224.101	233.507	278.335	194.001
alaS	alanyl-tRNA synthetase	0.893311	1.85743	10.0472	9.54547566189376e-09	2.19445461532379e-09	398.246	380.628	378.263	412.947	435.327	408.352
SETU_00456	ABC transporter substrate-binding protein	0.892521	1.85642	8.90552	6.63204174417307e-08	1.70338756376656e-08	559.624	515.684	625.233	649.219	551.798	641.875
SETU_00538	globin family protein	0.891475	1.85507	5.96049	0.000285079	0.000115208	140.305	131.032	132.16	158.189	181.189	100.523
SETU_02336	acetyltransferase	0.889545	1.85259	4.85948	0.00280299	0.00135606	68.6494	45.7294	51.0951	68.4599	78.4965	33.8547
SETU_02130	bifunctional phosphoribosyl-AMP cyclohydrolase/phosphoribosyl-ATP pyrophosphatase protein	0.889025	1.85192	3.39891	0.00370495	0.00184077	14.9115	15.6057	17.2419	18.7098	20.5817	12.6166
SETU_01525	probabale ammonium transporter	0.884094	1.84561	7.78096	4.68647621213385e-07	1.3477318959526e-07	172.419	182.655	152.371	192.174	173.492	182.594
SETU_00599	hypothetical protein	0.882821	1.84398	9.26571	0.00151353	0.000690806	1563.82	1511.24	3660.06	1509.52	2838.47	2801.3
SETU_00612	hypothetical protein	0.881146	1.84184	1.12169	0.0204949	0.0117964	11.9519	12.3791	17.893	13.9223	16.1161	15.3625
SETU_02161	4'-phosphopantetheinyl transferase	0.880622	1.84117	5.20072	0.000202443	8.02951494146401e-05	53.9623	61.3611	55.4039	57.3923	62.0499	64.0199
SETU_01972	LrgA family protein	0.87923	1.83939	3.65546	0.00190372	0.000888133	27.8116	32.476	32.555	34.6378	37.2568	28.135
SETU_00090	signal peptidase II-like protein	0.879006	1.83911	9.27569	6.66029306652599e-08	1.71388112413117e-08	712.915	814.58	704.753	785.85	801.138	811.985
SETU_01302	thioredoxin-like protein	0.875569	1.83473	5.14494	0.000407022	0.000167779	102.651	116.64	110.072	105.146	145.058	103.043
SETU_02131	imidazole glycerol phosphate synthase subunit HisF	0.870115	1.82781	4.77222	0.00102023	0.000454057	37.3035	35.1645	31.6551	48.8625	36.0938	27.2241
tpx	thiol peroxidase	0.862762	1.81852	8.45775	3.51356259434394e-07	9.85276921192869e-08	708.057	586.791	777.368	712.265	740.537	745.314
rpmA	50S ribosomal protein L27	0.858748	1.81346	10.5235	6.25973747014204e-06	2.06637228488057e-06	4650.58	4264.85	6246.35	4386.02	4977.68	6571.77
SETU_00438	flagellar hook-length control protein-related protein	0.857686	1.81213	4.09166	0.000903627	0.000395693	74.0069	74.1957	64.9924	75.919	71.6354	78.2952
SETU_01059	elastin binding protein	0.855247	1.80907	11.1946	1.31273217831939e-07	3.50430400443996e-08	1681.46	1574.62	1553.84	2024.78	1561.86	1520.61
SETU_00611	regulator RinB	0.854447	1.80807	1.54935	0.0327587	0.0198897	13.0044	13.2105	25.1174	15.8094	15.7934	22.2215
SETU_00592	capA-related protein	0.853105	1.80638	7.44021	3.26971686902927e-06	1.03667233784381e-06	142.965	139.109	163.412	145.999	168.661	154.714
SETU_00443	hypothetical protein	0.852903	1.80613	6.88549	0.000388811	0.00015929	331.65	660.192	470.553	479.609	612.169	451.749
SETU_00360	zinc finger CHY domain-containing protein	0.852301	1.80538	4.842	0.000634337	0.000272164	89.7744	75.9036	101.435	87.5651	93.3994	99.9596
sdhA	succinate dehydrogenase flavoprotein subunit	0.849505	1.80188	9.87066	7.82288081384701e-07	2.30239734268592e-07	518.487	418.004	616.224	504.135	527.424	596.45
SETU_02211	thiamine biosynthesis lipoprotein	0.841668	1.79212	2.3982	0.0194435	0.0111667	5.21028	5.44272	6.2024	6.99218	3.94944	6.69436
SETU_01859	glutaredoxin	0.839166	1.78902	7.79888	1.82564080001144e-06	5.61144330108779e-07	375.682	366.216	352.016	447.094	350.328	350.487
rpmB	50S ribosomal protein L28	0.838252	1.78788	9.10785	3.06509167396383e-06	9.67923686514894e-07	2506.74	3022.98	3105.87	2445.36	3136.69	3391.1
SETU_02361	hypothetical protein	0.838012	1.78759	14.34	3.83919734357935e-06	1.23339266237939e-06	102988	136110	125072	153146	97615.3	130156
sitB	ABC transporter permease	0.83127	1.77925	5.58444	0.0130916	0.00723759	70.036	51.7406	45.5824	104.307	33.668	39.0381
SETU_00528	oligopeptide transport system permease OppC	0.829796	1.77743	3.27393	0.014088	0.00784773	8.68696	9.36273	8.40516	13.4652	8.3882	5.93161
SETU_01920	MerR family transcriptional regulator	0.828649	1.77602	6.56281	0.000177329	6.97369243493851e-05	133.762	110.874	143.878	154.08	119.416	130.203
pdhA	pyruvate dehydrogenase complex E1 component subunit alpha	0.828289	1.77558	12.1486	1.95401225344794e-07	5.33959558942194e-08	4183.8	3933.82	3891.11	4327.99	4408.17	3753.09
SETU_01885	amino acid ABC transporter amino acid-binding protein	0.824336	1.77072	7.92308	1.3638152424361e-05	4.68578205401202e-06	212.481	313.698	231.398	255.626	295.951	233.48
SETU_01616	deoxyribose-phosphate aldolase	0.823238	1.76937	8.05922	2.89701270793733e-06	9.11186733822814e-07	421.16	390.183	374.376	467.869	416.788	347.083
SETU_02054	sensor histidine kinase	0.822323	1.76825	7.21255	1.59280958596188e-05	5.55974377584169e-06	169.958	157.986	159.964	188.71	153.157	163.424
SETU_01828	alcohol dehydrogenase	0.820888	1.76649	7.4901	2.42025690201264e-05	8.68235318111481e-06	193.924	164.499	175.193	233.068	156.629	164.076
rpsA	30S ribosomal protein S1	0.819378	1.76465	9.85205	2.5773791123261e-07	7.11899241130914e-08	788.574	698.707	830.055	784.494	868.451	736.98
qoxA	quinol oxidase subunit I	0.816067	1.7606	12.2942	3.7260802108468e-06	1.19391454334923e-06	2494.7	2386.79	2609.54	2155.92	2446.73	3064.97
SETU_02224	phenol soluble modulin beta 1	0.813991	1.75807	1.00975	0.0404176	0.0251185	13.4305	9.75544	16.1367	10.918	13.7262	15.5157
SETU_02282	seryl-tRNA synthetase	0.81378	1.75781	9.74742	7.83629444298783e-07	2.30964467793326e-07	683.304	631.901	665.7	633.734	621.984	773.659
yxeA	hypothetical protein	0.811246	1.75473	2.45374	0.0206592	0.0119345	11.3498	15.3571	14.1118	14.5939	10.88	16.2954
SETU_00146	glutamyl-tRNA synthetase/glutamyl-tRNA(Gln) synthetase	0.810615	1.75396	8.06607	8.91215060199725e-06	3.00574005566307e-06	520.708	460.77	572.856	480.224	496.376	609.646
SETU_00040	hypothetical protein	0.809282	1.75234	6.58618	0.000613388	0.000261885	114.498	187.957	125.886	140.998	148.346	149.211
SETU_01271	Xaa-Pro dipeptidase	0.807651	1.75036	7.95515	1.8660658689633e-06	5.75141143613108e-07	240.023	235.579	221.338	250.861	240.672	222.886
SETU_00529	oligopeptide transport ATP-binding protein subunit	0.804875	1.74699	3.98076	0.00374496	0.00186381	13.9684	15.9548	13.3756	16.6037	17.4756	10.4143
SETU_01131	ATP-dependent RNA helicase	0.804608	1.74667	8.79913	2.30707767290956e-06	7.1786543169691e-07	416.852	456.644	360.791	468.85	378.867	415.861
rot	repressor of toxins	0.799796	1.74085	6.07654	0.000589599	0.000250983	156.733	148.003	196.087	165.916	188.484	154.556
SETU_01380	glucosamine-6-phosphate isomerase	0.799516	1.74052	9.02353	1.91800773216611e-05	6.75735272854226e-06	926.778	1004.39	651.19	844.878	848.3	937.343
SETU_02182	glycine betaine/carnitine/choline ABC transporter opuCC	0.798012	1.7387	3.51775	0.0087052	0.00463666	12.3194	9.72988	13.5666	11.9561	10.0569	14.032
SETU_02178	carbamate kinase (arcC)	0.794404	1.73436	5.75567	0.0026849	0.00128649	57.0431	47.0708	68.3107	79.8039	42.2378	53.3628
SETU_00477	glycerate dehydrogenase	0.793965	1.73383	8.00528	2.52223354887575e-06	7.87998860322444e-07	251.483	260.615	276.692	272.562	260.397	265.92
SETU_01810	multidrug resistance protein	0.793808	1.73364	9.07922	2.81810024257589e-06	8.83993549776437e-07	270.566	254.538	291.972	265.372	249.98	309.98
sufB	FeS assembly protein SufB	0.789122	1.72802	11.4761	7.94172405773874e-07	2.3440625534631e-07	2032.42	1895.8	2165.57	1977.65	1992.46	2171.47
rpsH	30S ribosomal protein S8	0.785344	1.7235	10.6698	1.94911795861829e-05	6.88551565170842e-06	3815.39	4175.41	4254.72	3306.18	5373.51	3633.34
SETU_00437	Phage-related replication protein	0.775129	1.71134	6.51895	0.00141557	0.000643116	109.111	152.326	107.119	139.592	93.8232	135.614
SETU_00256	lipoprotein	0.774458	1.71055	6.49887	0.0104685	0.00565519	123.618	80.158	86.3242	160.651	60.5528	72.7988
SETU_00295	membrane protein , putative	0.765144	1.69954	6.47586	0.00062412	0.000267517	167.865	182.315	199.445	165.32	201.104	178.314
SETU_01247	formamidopyrimidine-DNA glycosylase	0.765053	1.69943	7.95352	7.93145491548614e-06	2.66496885160334e-06	265.44	308.286	281.486	291.266	297.996	261.15
SETU_01736	modA protein	0.764104	1.69831	7.2544	0.000304389	0.000123678	207.989	210.411	165.013	252.678	168.997	161.923
SETU_01667	PTS system lactose-specific transporter subunit IIA	0.762108	1.69597	4.44457	0.00511768	0.00260732	71.2386	55.8623	81.963	62.9412	83.8714	60.1966
atpC	ATP synthase F0F1 subunit epsilon	0.761212	1.69491	11.1685	8.45088518534243e-06	2.84305568972152e-06	6176.02	5869.27	5140.31	5370.52	5073.3	6555.09
SETU_02298	AcrR family transcriptional regulator	0.75929	1.69266	5.28799	0.0016919	0.000780056	66.0789	71.0581	81.845	70.1852	67.1188	78.6299
SETU_01729	mobB protein	0.756011	1.68882	5.5473	0.00105218	0.000468716	95.3558	97.7103	103.506	101.581	98.9103	92.3885
celE	Endoglucanase E-5 precursor	0.755063	1.68771	8.36854	1.52446868044733e-05	5.28910396921515e-06	276.294	212.987	295.959	286.154	240.406	248.423
SETU_01502	pathogenicity island protein ORF12	0.753458	1.68583	1.53853	0.0418629	0.0260872	8.56796	7.03513	8.47297	8.68	6.25536	8.74179
SETU_01367	protein export protein PrsA	0.750603	1.6825	9.55701	0.00175408	0.000810941	921.111	654.255	742.022	1103.74	796.943	407.914
SETU_01725	molybdenum cofactor biosynthesis protein A	0.74989	1.68166	8.31541	1.75844760273696e-05	6.16752359191531e-06	289.976	324.26	330.641	267.338	327.521	330.464
csn	Chitosanase precursor	0.749798	1.68156	7.90298	6.27876045926002e-05	2.35288286683849e-05	257.403	199.556	274.424	292.581	208.451	219.665
SETU_02128	triacylglycerol lipase	0.747172	1.6785	9.87709	0.0026058	0.0012464	566.86	313.017	494.413	657.559	263.803	435.339
SETU_01341	Dipeptidyl aminopeptidase/acylaminoacyl-peptidase	0.747156	1.67848	5.59365	0.00197865	0.00092726	58.0462	64.0161	70.2075	57.1945	75.9897	55.2817
SETU_00245	Integral membrane protein	0.746898	1.67818	4.88954	0.0181396	0.010372	35.1661	30.1725	34.8708	32.9018	49.8132	16.2342
SETU_00144	DNA repair protein RadA	0.746291	1.67747	8.78966	2.01780928785978e-05	7.16004318187451e-06	326.441	293.099	356.071	326.704	376.024	255.556
SETU_01081	6-phosphogluconate dehydrogenase	0.741489	1.6719	11.1213	2.20806224411542e-06	6.86126288908287e-07	1694.57	1534.79	1573.17	1713.56	1521.35	1468.81
camS	pheromone lipoprotein CamS	0.737328	1.66709	9.35556	9.27032398315434e-06	3.13824862419204e-06	557.137	554.892	537.538	513.546	495.362	595.309
SETU_02333	addiction module antitoxin	0.736856	1.66654	8.18589	0.000129576	5.01937863621665e-05	1028.75	1001.56	1465.98	984.049	1120.99	1277.5
SETU_00058	hypothetical protein	0.735102	1.66452	8.42089	2.90096657144838e-05	1.04923380415754e-05	860.434	1122.44	845.219	981.248	967.882	810.6
SETU_01501	pathogenicity island protein	0.734601	1.66394	4.01248	0.0149649	0.00837916	26.506	22.0144	27.599	33.9099	14.9149	25.4192
SETU_00606	putative holliday junction resolvase, phage associated	0.730502	1.65922	1.63197	0.045563	0.0286232	7.47036	8.17523	7.51127	9.17432	6.2869	7.07276
SETU_00496	monovalent cation/H antiporter subunit D	0.730196	1.65886	8.55414	3.98934458203973e-05	1.46471935812153e-05	252.886	228.772	285.378	204.719	276.586	259.212
SETU_01966	thioredoxin	0.729036	1.65753	5.18623	0.025052	0.0147464	93.7978	121.258	125.398	74.7392	186.081	68.8323
SETU_00534	adaptor protein	0.726175	1.65425	9.77097	4.98198646431025e-06	1.61940781071474e-06	1180.32	1325.74	1181.59	1235.04	1282.06	1055.79
SETU_00711	pyruvate carboxylase	0.725333	1.65328	10.4555	1.91800773216611e-05	6.75946303925487e-06	398.104	458.168	383.056	447.296	442.404	313.698
SETU_01216	hypothetical protein	0.723275	1.65093	6.298	0.00566259	0.00290878	594.126	483.598	632.238	812.525	405.747	443.931
SETU_02090	acetoin reductase	0.721405	1.64879	4.47474	0.00629613	0.00325013	25.2722	33.3453	28.2744	29.9032	23.9114	29.8922
rpsU	30S ribosomal protein S21	0.721173	1.64852	7.96913	0.00635756	0.00328451	1239.37	1143.35	2001.37	926.201	1148.76	2083.49
yycJ	metallo-beta-lactamase YycJ	0.720442	1.64769	7.01207	0.000339147	0.000138515	162.989	157.053	172.583	166.189	177.244	132.009
SETU_00725	lipoprotein VsaC	0.720111	1.64731	5.00207	0.00657628	0.00341136	18.7897	14.0445	16.3612	20.0726	11.5048	15.9454
SETU_01023	5'-3' exonuclease	0.720062	1.64725	6.67043	0.000907941	0.000397965	119.421	108.211	127.736	102.196	108.592	129.92
SETU_00176	phosphoglycolate phosphatase	0.71858	1.64556	7.60237	0.000299575	0.000121596	268.546	307.025	276.81	341.621	283.716	199.959
SETU_00306	ABC transporter	0.718175	1.6451	6.26161	0.0028995	0.00140661	43.4861	52.5631	42.2625	43.1938	56.074	34.1703
SETU_02186	3-hydroxyacyl-CoA dehydrogenase	0.71477	1.64122	2.51396	0.0345031	0.0210215	6.34643	5.47182	6.33593	5.51093	5.34394	6.50514
SETU_00974	diaminopimelate decarboxylase	0.714539	1.64096	9.23953	1.11383835946363e-05	3.8081547279346e-06	490.59	493.465	476.955	528.391	468.934	408.728
SETU_00365	glycerate kinase	0.714324	1.64071	8.76945	1.14892939717655e-05	3.93296673644016e-06	395.679	387.654	398.006	420.591	376.029	339.117
trap	signal transduction protein	0.71101	1.63695	6.59303	0.00316971	0.00155616	203.832	237.839	221.176	201.268	280.326	154.281
SETU_01491	aspartate aminotransferase	0.710793	1.6367	8.63099	5.49029023410609e-05	2.04354381766307e-05	332.113	285.937	324.533	349.516	241.08	312.193
SETU_01730	molybdopterin biosynthesis protein moeA	0.710285	1.63613	6.56442	0.00111781	0.000500779	78.0722	79.9168	72.5915	69.3819	77.8558	73.2208
SETU_00919	hypothetical protein	0.709652	1.63541	5.65107	0.0170837	0.00969635	225.824	204.279	219.611	272.807	255.543	99.4906
glyA	serine hydroxymethyltransferase	0.706329	1.63165	9.8082	5.34102013751428e-06	1.74735690393625e-06	728.638	741.939	753.044	713.326	737.613	670.474
SETU_01107	glycine dehydrogenase subunit 2	0.704416	1.62949	9.60084	1.54560917404677e-05	5.38197383973338e-06	539.853	485.274	558.742	502.847	456.908	545.898
tufA	elongation factor Tu	0.701259	1.62592	14.4078	2.15192719028608e-05	7.65633042438627e-06	19219.2	17918.4	19417.8	16270.4	17784.2	19540.2
rpmJ	50S ribosomal protein L36	0.700513	1.62508	9.99672	4.04299635601587e-05	1.48612034475867e-05	9531.05	10072.9	8214.93	7773.3	10215.9	8440.03
SETU_00613	hypothetical protein	0.699819	1.6243	4.10319	0.00669888	0.00347778	35.5464	40.221	42.8005	40.8456	36.0999	35.693
SETU_02304	glycerol ester hydrolase	0.69883	1.62319	4.35128	0.0126917	0.00698446	11.0233	9.83304	9.90811	10.3652	6.83365	11.9225
SETU_02003	aspartate alpha-decarboxylase	0.696771	1.62087	7.8359	6.5830078222342e-05	2.47798273392731e-05	621.59	584.942	616.556	632.585	508.592	587.17
SETU_02168	hypothetical protein	0.690065	1.61336	4.30193	0.00880523	0.00469736	31.7016	33.3144	36.979	39.362	30.9113	26.3025
SETU_01996	D-serine/D-alanine/glycine transporter	0.689338	1.61254	8.4108	0.000993183	0.000440346	213.457	355.003	192.199	270.964	228.115	221.045
purD	phosphoribosylamine--glycine ligase	0.687678	1.61069	8.53584	5.19087457356769e-05	1.92772689426809e-05	301.838	287.525	336.599	264.412	284.219	319.824
SETU_00291	hypothetical protein	0.686857	1.60977	4.13591	0.00853145	0.00453334	103.304	104.394	85.8905	90.1122	97.2438	89.2361
SETU_01847	nitrate reductase subunit gamma (NarI)	0.683207	1.6057	4.05296	0.00868252	0.00461727	31.0892	38.3425	37.0963	34.5867	35.2821	30.2209
SETU_02299	Cro/CI family transcriptional regulator	0.682026	1.60439	2.99204	0.0351982	0.0215042	13.206	13.6657	16.3681	15.6435	13.4909	11.5201
luxS	S-ribosylhomocysteinase	0.675607	1.59727	6.62268	0.00271363	0.00130597	257.651	183.064	209.655	212.016	183.678	211.93
SETU_02055	two-component response regulator	0.675447	1.59709	6.59304	0.0018123	0.000841669	159.892	150.268	139.945	146.613	139.23	135.078
SETU_00246	hypothetical protein	0.675205	1.59682	3.39354	0.0369326	0.0226416	44.986	37.7811	63.319	37.7167	46.7467	50.9393
SETU_01967	sorbitol dehydrogenase-like protein	0.673122	1.59452	7.21873	0.0163613	0.00924501	131.956	217.446	87.7875	190.34	119.594	102.431
secY_1	preprotein translocase subunit SecY	0.669262	1.59026	12.3248	0.000114807	4.41825828189453e-05	4085.29	4474.23	3779.04	3556.37	4595.3	3333.88
SETU_00299	acetyltransferase	0.667455	1.58827	5.76703	0.00420834	0.00211569	94.9541	109.687	104.567	99.2471	92.5955	95.1859
SETU_02359	hypothetical protein	0.665086	1.58566	3.98167	0.0223971	0.0130327	40.3323	40.5951	44.7971	27.2291	51.5168	37.3363
SETU_01923	GTP-pyrophosphokinase	0.664147	1.58463	7.36287	0.000619621	0.000265328	240.471	223.603	266.023	269.666	226.367	182.761
SETU_014161	23S ribosomal RNA	0.659457	1.57949	6.56238	0.0134931	0.00749362	42.9739	27.7082	54.649	32.6259	50.4602	32.2679
SETU_00698	hypothetical protein	0.656115	1.57583	9.87222	7.97561611028544e-05	3.01898058237752e-05	892.153	758.898	901.724	767.179	705.701	872.642
SETU_02086	succinyl-diaminopimelate desuccinylase	0.655833	1.57553	4.74714	0.00921592	0.00492809	23.1559	22.9619	21.5352	23.3673	20.4778	18.6577
SETU_01869	glycerate kinase	0.654953	1.57457	8.0355	0.00117182	0.000525571	262.986	229.505	216.651	288.757	214.51	155.331
rpoC	DNA-directed RNA polymerase subunit beta'	0.653578	1.57307	12.7688	7.16761844361997e-05	2.70407836862463e-05	2131.83	1936.41	1957.15	1748.05	1793.75	1990.5
SETU_00089	DNA polymerase III delta' subunit	0.651903	1.57124	8.27885	0.000239866	9.58454128735415e-05	322.008	410.33	315.321	340.957	336.436	287.382
SETU_01522	fructokinase	0.650558	1.56978	8.04809	0.000268363	0.00010791	296.389	257.955	309.882	275.933	228.723	287.077
SETU_00536	thimet oligopeptidase-like protein	0.650421	1.56963	9.6472	3.45584108727456e-05	1.26301897421234e-05	477.23	429.537	480.285	448.282	429.8	395.89
SETU_01909	helicase	0.649109	1.5682	7.11661	0.000757138	0.000327402	78.1579	83.6556	85.0716	75.3048	77.7024	73.2068
hup	DNA-binding protein HU	0.64879	1.56785	8.7801	0.000514332	0.000215478	1701.94	1722.3	1648.78	1287.77	1417.6	1918.99
SETU_01288	PTS system N-acetylglucosamine-specific transporter subunit IIBC	0.645824	1.56463	5.93408	0.00536609	0.00274518	43.8774	38.0338	48.3224	42.8412	34.7926	41.3499
atpD	F0F1 ATP synthase subunit beta	0.644612	1.56332	13.1459	0.000173273	6.79961372070843e-05	7041.11	6823.25	6285.04	5449.42	5939.87	6974.93
SETU_01718	FmhB protein	0.641725	1.56019	10.1955	6.45742006768388e-05	2.42527103173643e-05	983.78	966.369	990.894	1025.44	795.785	866.082
SETU_00520	PaaD-like protein	0.640373	1.55873	6.91579	0.00179556	0.000832384	387.952	360.256	482.315	415.985	367.583	338.038
SETU_01974	hypothetical protein	0.638376	1.55658	7.96736	0.00223648	0.00105844	1087.89	1123.18	1461.42	936.075	928.846	1446.97
rpmD	50S ribosomal protein L30	0.637554	1.55569	9.7108	0.000350051	0.000143263	4764.48	5430.83	4513.14	3889.87	5549.68	3941.17
hemL1	glutamate-1-semialdehyde aminotransferase	0.636589	1.55465	8.64994	0.000167394	6.54773131756824e-05	338.933	300.131	343.81	291.674	275.1	324.491
eutD	phosphotransacetylase	0.636172	1.5542	9.19268	8.28110265591181e-05	3.14158883914802e-05	637.424	584.771	636.62	601.178	571.061	518.934
recX	recombination regulator RecX	0.628437	1.54589	5.69477	0.00799738	0.00421588	71.4537	69.1352	62.3741	68.153	61.181	54.7226
SETU_02181	opuCD protein	0.626677	1.544	4.1079	0.0192425	0.0110358	27.323	24.4837	32.3059	27.69	21.2952	26.8022
rplO	50S ribosomal protein L15	0.621757	1.53875	10.8323	0.000512139	0.000213912	4524.52	4839.32	3712.94	3585.31	4759.58	3441.02
SETU_01584	ATP synthase F0F1 subunit gamma	0.621232	1.53819	12.2816	0.000253589	0.000101756	6245.98	5885.33	6061.01	4843.76	5280.95	6177.66
upp	uracil phosphoribosyltransferase	0.617716	1.53444	9.3793	0.000129432	5.00832349069267e-05	1126.54	1099.83	1123.5	990.107	997.91	1014.71
SETU_01460	high affinity proline permease	0.615879	1.53249	6.64304	0.00491424	0.00250161	73.4005	73.0398	59.3539	65.2363	61.0873	58.5416
SETU_00311	anion transporter family protein	0.614722	1.53126	6.77537	0.00276337	0.00133572	74.0569	75.5406	73.2882	65.3255	70.0031	64.1931
hemL2	glutamate-1-semialdehyde aminotransferase	0.613331	1.52979	8.84284	0.000231858	9.25481493643987e-05	386.431	338.966	403.846	332.398	323.263	352.364
SETU_00214	lipoate-protein ligase A	0.6125	1.52891	9.1769	0.000162594	6.35314578789018e-05	730.263	680.223	776.071	660.289	641.111	651.189
SETU_00111	S4 domain-containing protein	0.610069	1.52633	7.35042	0.0025322	0.00120906	675.634	646.184	642.964	723.357	450.535	584.321
SETU_01886	opuCB protein	0.597777	1.51338	6.87088	0.00656825	0.00340443	163.821	242.458	180.816	161.796	181.64	175.377
SETU_01212	ribosomal protein YsxB	0.59457	1.51002	9.62366	0.00220082	0.00103693	2738.02	2271.71	2873.57	1901.74	2030.9	2975.51
tmk	thymidylate kinase	0.594527	1.50998	7.11818	0.00251713	0.0012008	255.348	234.816	233.764	221.238	227.625	191.461
SETU_02273	replicative DNA helicase	0.593705	1.50912	8.73918	0.000417089	0.000172807	315.895	303.101	355.374	275.844	272.298	308.869
SETU_01860	lipoprotein	0.593237	1.50863	5.53406	0.0129627	0.00714995	136.959	140.133	133.674	137.524	124.786	101.341
SETU_00515	ATP-dependent nuclease subunit A	0.59117	1.50647	9.61177	0.000199079	7.87933583086251e-05	217.15	233.401	232.614	198.281	196.925	205.664
nadE	NAD synthetase	0.590535	1.50581	7.899	0.000596627	0.000254477	303.781	292.262	324.871	277.471	280.891	252.462
mobA	molybdopterin-guanine dinucleotide biosynthesis protein MobA	0.590147	1.5054	6.96241	0.00287755	0.00139334	204.251	229.373	224.155	204.106	186.743	188.143
SETU_01551	RNA polymerase sigma factor SigB	0.588248	1.50342	9.39923	0.00164839	0.000757219	783.631	1145.68	874.653	701.236	901.167	855.162
rplF	50S ribosomal protein L6	0.586714	1.50182	10.5272	0.00132391	0.0005998	3119.93	3106.74	2569.57	2136.06	3205.51	2381.68
SETU_01820	two component histidine kinase sensor	0.584391	1.49941	4.98927	0.0170947	0.00970979	25.2595	23.1145	26.5491	22.5743	23.416	19.7342
rpsM	30S ribosomal protein S13	0.581687	1.4966	11.7103	0.000518808	0.00021779	9411.19	10909.9	9064.81	7860.98	9417.45	8417.11
SETU_01854	NirR protein	0.580725	1.4956	4.75703	0.023601	0.0138128	44.2201	35.4623	40.541	39.5002	35.1499	30.7749
SETU_00531	peptide binding protein OppA	0.57961	1.49444	5.72951	0.0286346	0.0171807	36.0062	37.7074	29.2299	41.2748	27.865	21.679
SETU_00462	aminotransferase NifS-like protein	0.576522	1.49125	10.4165	0.000309358	0.000126088	1253.34	1072.14	1201.08	1129.74	1022.97	928.536
rplR	50S ribosomal protein L18	0.575965	1.49067	10.7424	0.000579087	0.000246021	5141.62	5346.85	4676.95	4106.22	5149.29	3972.92
SETU_00909	hypothetical protein	0.575671	1.49037	5.85456	0.0299115	0.0179847	172.218	202.486	217.134	189.664	115.84	208.314
SETU_01594	hypothetical protein	0.570196	1.48473	8.50156	0.000518305	0.000217361	712.115	765.018	744.395	662.777	637.664	627.984
pfkA	6-phosphofructokinase	0.569389	1.4839	10.2474	0.00053426	0.000224952	1460.23	1308.94	1259.26	1333.72	1074.54	1097.72
SETU_01361	cadmium resistance family protein	0.565154	1.47955	7.51541	0.00196396	0.000918722	404.373	441.629	447.899	391.01	358.184	369.612
SETU_01462	DNA ligase	0.564295	1.47866	9.38652	0.000792156	0.000344546	364.248	344.261	371.584	282.186	310.904	337.755
SETU_00471	5'-nucleotidase	0.563862	1.47822	8.26886	0.00117182	0.000525964	249.478	235.919	266.323	254.523	205.095	191.738
SETU_02020	malate:quinone oxidoreductase	0.560849	1.47514	12.1997	0.00110131	0.00049246	3649.01	3064.72	3405.56	2885.89	2537.78	3285.55
SETU_00289	cell wall biosynthesis protein ScdA	0.560182	1.47446	4.37947	0.0418058	0.0260164	27.7751	34.2348	37.8154	24.2864	26.75	34.4248
epiP	epidermin leader peptide processing serine protease EpiP	0.556974	1.47118	7.57759	0.0101784	0.00548993	275.637	202.866	357.597	291.959	198.217	228.845
SETU_00260	hypothetical protein	0.556739	1.47094	5.84471	0.0205527	0.011847	75.2831	85.0834	87.8204	79.0735	78.0981	56.8582
purH	bifunctional phosphoribosylaminoimidazolecarboxamide formyltransferase/IMP cyclohydrolase	0.556282	1.47047	8.56355	0.000809947	0.000352625	271.629	279.642	274.736	249.726	214.407	245.755
SETU_01672	lactose phosphotransferase system repressor	0.556076	1.47027	6.61436	0.0099602	0.00536383	135.309	136.139	147.228	125.289	121.33	113.325
rpsQ	30S ribosomal protein S17	0.555757	1.46994	10.5071	0.0028995	0.00140577	5667.5	6337.66	5858.72	4194.87	6726.14	4416.76
SETU_00112	cell-division initiation protein	0.55544	1.46962	7.40625	0.00340181	0.00168157	430.665	426.602	510.43	369.924	369.605	430.888
SETU_01364	Hit-like protein	0.554681	1.46884	6.94846	0.00763642	0.00401595	344.821	280.907	310.894	319.394	239.714	247.916
SETU_00403	hypothetical protein	0.553118	1.46725	7.06668	0.00928705	0.00497004	325.192	312.311	305.103	327.344	285.702	200.52
ureE	urease accessory protein UreE	0.552455	1.46658	5.21187	0.0236102	0.0138281	87.8305	80.8945	96.4187	68.6744	83.9568	74.1982
SETU_01821	malate:quinone oxidoreductase	0.551677	1.46579	7.91305	0.00133721	0.000606391	170.947	172.415	183.39	158.956	153.174	139.573
SETU_00463	NifU domain-containing protein	0.550559	1.46465	10.1598	0.000576138	0.000244283	2656.26	2441.55	2877.05	2265.6	2235.44	2316.6
SETU_00455	ABC transporter permease	0.550508	1.4646	7.94936	0.0028995	0.00140763	330.667	352.298	468.613	335.814	299.236	347.22
SETU_00172	branched-chain amino acid aminotransferase	0.549752	1.46383	9.01343	0.00405124	0.00202818	546.608	492.348	508.666	552.044	476.266	305.789
yycI	Two-component system yycFG regulatory protein	0.547664	1.46172	8.61036	0.000991659	0.000439253	558.337	507.931	532.494	467.62	427.299	470.817
SETU_00525	3-oxoacyl-ACP synthase	0.546922	1.46097	10.4318	0.00118515	0.000532786	1163.03	1127.94	1310.06	936.823	944.744	1179.78
SETU_01184	Holliday junction resolvase-like protein	0.545621	1.45965	9.05804	0.00174884	0.000807463	1367.69	1371.37	1298.4	1035.27	1095.43	1304.06
fumC	fumarate hydratase	0.542801	1.4568	8.08279	0.00431088	0.00217087	233.921	166.653	233.767	199.204	156.78	184.203
SETU_01183	hypothetical protein	0.540556	1.45453	8.70317	0.00154447	0.000706229	1367.63	1443.96	1584.06	1118.76	1269.67	1335.15
SETU_01083	putative membrane protein	0.539796	1.45377	7.66437	0.00520853	0.00265799	239.714	191.753	242.793	194.799	160.807	215.973
SETU_01714	malonate efflux carrier	0.536558	1.45051	4.61997	0.0370562	0.022733	28.9884	32.7012	26.1125	27.6229	24.105	22.9559
SETU_01903	exopolyphosphatase	0.534063	1.448	6.67978	0.0119386	0.00652977	73.3175	65.6285	78.5433	62.3851	63.057	58.5883
SETU_00591	hypothetical protein	0.53358	1.44752	8.63508	0.00513356	0.00261758	3248	3677.14	4549.77	2632.49	3204.29	3798.46
SETU_00290	flavohemoprotein	0.526352	1.44028	8.68941	0.00197537	0.000924888	391.71	423.101	358.145	345.478	355.46	289.421
SETU_00074	YibE/F-like protein	0.525921	1.43985	6.99514	0.0109028	0.00592651	179.438	169.591	179.277	178.109	148.687	119.951
SETU_00110	tetrapyrrole methylase	0.524553	1.43849	8.01335	0.00238087	0.00113179	229.036	231.253	248.235	182.593	204.04	207.597
SETU_02124	lactococcal phosphatase-like protein	0.523932	1.43787	5.13812	0.0394044	0.0243893	26.5419	22.9486	25.1033	25.554	21.4139	16.0871
SETU_02297	hypothetical protein	0.521896	1.43584	5.82932	0.027208	0.0162192	158.125	147.871	163.789	135.589	120.987	137.324
SETU_00518	coenzyme A disulfide reductase	0.519146	1.43311	8.43513	0.00291519	0.00141893	294.736	286.391	277.087	228.65	280.854	210.333
rpsD	30S ribosomal protein S4	0.516549	1.43053	10.9328	0.0053674	0.00274811	3468	3297.52	3875.5	2614.67	2507.83	3719.51
fbaA	fructose-bisphosphate aldolase	0.51282	1.42684	11.4374	0.00244508	0.0011654	3744.58	3492.55	3312.32	3093.99	2500.54	3204.71
SETU_01979	hypothetical protein	0.507737	1.42182	5.86989	0.0307116	0.0185304	140.508	135.624	136.521	122.417	115.382	105.765
SETU_02348	hypothetical protein	0.506331	1.42043	6.57833	0.0250358	0.0147158	555.549	647.532	675.828	462.537	543.576	548.268
SETU_00321	N-acetylglucosamine-6-phosphate deacetylase	0.4979	1.41216	5.94472	0.0298844	0.0179558	57.5177	55.1755	59.994	48.4331	50.6178	43.5894
SETU_01239	lysine-specific permease	0.493739	1.40809	8.51213	0.00327673	0.00161698	241.089	288.634	270.559	219.244	219.551	219.361
rplX	50S ribosomal protein L24	0.492588	1.40697	11.8226	0.00745269	0.00389736	12805.3	13046.1	11746.2	9104.95	13211	8641.75
SETU_00872	lysophospholipase	0.490096	1.40454	7.55906	0.00822207	0.00435164	195.713	210.271	205.553	163.414	183.074	155.66
SETU_00495	monovalent cation/H antiporter subunit E	0.489503	1.40396	9.19293	0.00272807	0.00131504	1339.31	1369.42	1315.04	1184.65	1075.12	1047.49
SETU_02275	DHH family protein	0.488586	1.40307	10.3695	0.0018587	0.000864786	745.082	737.782	732.763	655.526	579.077	584.976
panC	pantoate--beta-alanine ligase	0.486089	1.40064	8.15367	0.00592427	0.00305069	391.115	334.582	366.139	327.039	269.929	297.984
rplL	50S ribosomal protein L7/L12	0.485731	1.4003	11.0852	0.00746637	0.00391081	6815.6	6017.1	6689.6	4681.68	4690.18	6528.43
SETU_00448	nitroreductase	0.484355	1.39896	7.92032	0.00880468	0.00469336	467.124	432.73	574.204	480.087	374.627	352.9
SETU_00298	hypothetical protein	0.483786	1.39841	7.22874	0.0192425	0.0110432	477.929	568.523	629.047	394.114	527.979	442.783
SETU_01640	multidrug resistance protein	0.48288	1.39753	8.78403	0.00374769	0.00186674	348.293	329.294	332.946	292.062	293.068	242.341
glyS	glycyl-tRNA synthetase	0.480754	1.39547	11.0658	0.00327299	0.00161238	1661.86	1774.42	1660.15	1329.71	1314.04	1505.92
SETU_02295	DNA-binding protein Spo0J-like protein	0.48014	1.39488	9.29784	0.00466235	0.00235964	852.751	753.203	875.935	667.482	614.273	737.46
SETU_00656	quinol oxidase polypeptide II QoxA	0.479005	1.39378	11.937	0.00490271	0.00249367	3834.74	3869.11	3847.45	2832.21	2980.97	3566.21
ureC	urease subunit alpha	0.475564	1.39046	8.13966	0.00710334	0.0037057	187.213	158.605	198.734	146.182	150.301	145.624
SETU_00699	Tetraspanin family protein	0.475557	1.39045	7.74761	0.00734601	0.00383848	441.965	455.792	429.422	353.523	367.217	357.821
trxA	thioredoxin	0.473354	1.38833	9.07026	0.00674825	0.00350625	2064.12	1996.18	1601.11	1619.41	1574	1416.89
SETU_02075	indole-3-pyruvate decarboxylase	0.472793	1.38779	7.57582	0.0210619	0.0121849	140.445	97.4894	145.38	116.078	88.3758	106.423
SETU_00364	bacillithiol system protein YtxJ	0.472746	1.38775	7.29768	0.0222919	0.0129622	515.245	505.088	611.75	431.738	365.732	520.448
SETU_02108	preprotein translocase subunit SecA	0.472199	1.38722	7.81739	0.00751591	0.00393992	103.353	108.182	100.976	91.7983	79.2749	82.6856
SETU_00868	glycerol uptake operon antiterminator regulatory protein	0.469895	1.38501	6.0646	0.0484303	0.0305671	134.46	141.68	140.856	101.616	108.791	126.04
SETU_01010	dihydrofolate reductase	0.467838	1.38304	8.74239	0.00533839	0.00272651	952.252	1003.79	969.751	882.648	807.605	682.201
SETU_01108	glycine dehydrogenase subunit 1	0.466484	1.38174	8.13176	0.00971644	0.00521619	225.758	199.587	267.161	182.755	182.264	192.761
SETU_00924	exonuclease SbcC	0.466358	1.38162	8.15177	0.00774342	0.00407549	104.178	99.6997	107.441	92.1686	87.2958	72.5702
rplE	50S ribosomal protein L5	0.46559	1.38088	10.8715	0.0122996	0.00675829	3804.45	3873.98	3872.83	2444.17	3959.94	2899.33
SETU_01078	glucose-6-phosphate 1-dehydrogenase	0.463239	1.37863	9.39549	0.00970518	0.00520606	521.422	483.739	499.749	441.646	470.16	306.25
SETU_02148	glycine betaine transporter opuD-like protein	0.457413	1.37308	7.99083	0.0136139	0.00757218	172.66	188.021	163.96	164.899	147.536	110.918
mnhC	putative monovalent cation/H antiporter subunit C	0.454178	1.37	7.52314	0.0205735	0.0118676	540.744	514.565	712.897	448.47	522.871	441.072
rpmC	50S ribosomal protein L29	0.451571	1.36753	9.41763	0.0180544	0.0103157	3759.29	3635.51	3519.54	2367.13	3766.48	2585.39
rplP	50S ribosomal protein L16	0.448927	1.36502	11.112	0.0120111	0.00659367	5960.27	6179.47	4866.32	4128.76	5392.55	4070.99
ffh	signal recognition particle protein	0.447891	1.36404	9.89221	0.00603307	0.00310925	795.489	743.437	782.123	646.619	552.818	650.461
SETU_01977	3-hydroxy-3-methylglutaryl-CoA synthase	0.444703	1.36103	9.0826	0.00978646	0.0052579	524.458	462.534	568.699	381.436	422.387	430.373
SETU_01036	dinG protein	0.443943	1.36032	7.95309	0.0110375	0.00600905	169.342	190.924	176.999	147.22	146.989	133.394
SETU_00013	acetyl-CoA C-acetyltransferase-like protein	0.443003	1.35943	9.81049	0.00852958	0.00452516	911.47	812.188	813.179	666.922	600.459	746.193
hslO	heat shock protein 33	0.438579	1.35527	7.85716	0.0124912	0.00686886	289.401	295.982	295.678	242.269	223.37	232.421
rplU	50S ribosomal protein L21	0.436506	1.35332	10.603	0.0278666	0.0166613	5118.54	4796.05	7068.76	3655.33	4112.18	5547.9
SETU_01552	serine-protein kinase RsbW	0.435688	1.35256	8.68106	0.0195796	0.0112531	786.632	1210.33	874.587	740.554	779.259	749.973
deoD	purine nucleoside phosphorylase	0.435373	1.35226	8.13964	0.0128868	0.00710183	475.764	417.85	436.784	363.036	354.18	335.635
rpsE	30S ribosomal protein S5	0.434981	1.35189	10.8021	0.0152802	0.00857532	4155.32	4210.29	3599.33	2733.33	3875.47	2851.42
SETU_01749	urease accessory protein UreD	0.433591	1.35059	6.90021	0.0369093	0.0226118	166.725	153.362	158.858	124.79	134.342	119.189
SETU_01306	D-alanine aminotransferase	0.431471	1.34861	8.82728	0.00956598	0.00512334	572.54	605.405	618.896	475.862	508.411	432.79
pheT	phenylalanyl-tRNA synthetase subunit beta	0.427643	1.34503	10.0112	0.0147326	0.00822543	491.562	462.832	491.745	320.67	367.844	443.186
SETU_01259	citrate synthase	0.425938	1.34345	9.64852	0.0138495	0.00770908	820.495	650.965	934.731	698.246	588.834	602.497
SETU_00138	glutamine amidotransferase subunit PdxT	0.422651	1.34039	9.27972	0.0114252	0.00622977	1303.82	1233.15	1198.01	940.088	971.769	1012.59
SETU_01476	aldehyde dehydrogenase	0.421898	1.33969	7.05552	0.0451157	0.0283042	113.548	94.8092	116.515	87.3583	72.9364	93.609
SETU_01811	drug transporter	0.421497	1.33932	8.43724	0.014109	0.00786539	614.532	609.632	578.54	499.177	420.063	492.518
SETU_01606	DNA-directed RNA polymerase subunit delta	0.416523	1.33471	10.5275	0.0118215	0.00645577	2964.18	3144.46	3169.43	2754.93	2044.74	2445.41
SETU_01145	hypothetical protein	0.415523	1.33378	9.0826	0.0144942	0.00808623	897.059	812.184	969.567	662.554	707.026	714.462
ebh_5	cell wall associated fibronectin-binding protein	0.408645	1.32744	6.91812	0.0484777	0.0306175	12.0182	11.6688	11.0305	10.0413	8.8391	8.14157
SETU_01333	translaldolase	0.408104	1.32694	9.03426	0.0313836	0.0189623	941.859	815.598	719.426	763.538	682.467	489.198
SETU_02101	nitrilotriacetate monooxygenase component B	0.405864	1.32488	7.46031	0.0338111	0.0205631	316.273	263.034	284.586	237.905	208.198	223.596
SETU_00506	Glu/Leu/Phe/Val dehydrogenase	0.401854	1.3212	8.8311	0.0179447	0.0102379	426.981	387.075	425.941	324.806	294.072	337.76
SETU_00389	hypothetical protein	0.400895	1.32033	7.73848	0.0280122	0.016772	230.663	260.435	235.65	179.789	206.719	174.526
SETU_01477	6-phosphogluconolactonase	0.399907	1.31942	7.94253	0.0227357	0.0132489	275.143	270.721	264.635	215.33	200.543	209.442
SETU_00183	azoreductase	0.398508	1.31814	7.71893	0.025623	0.0151688	423.374	428.375	408.608	344.448	331.757	296.82
SETU_00353	ribonucleotide-diphosphate reductase subunit alpha	0.394739	1.3147	9.95111	0.0252228	0.0148682	575.279	519.457	496.382	518.501	365.867	346.03
SETU_01839	proton/sodium-glutamate symport protein	0.390954	1.31126	10.4424	0.025623	0.0151682	1178.44	1290.1	1231.17	800.389	931.121	1091.54
SETU_02142	malate:quinone oxidoreductase	0.39053	1.31088	8.23275	0.0468873	0.0295144	261.944	177.037	244.27	187.499	147.7	188.039
SETU_00641	prolyl aminopeptidase	0.389324	1.30978	8.17365	0.0286346	0.0171808	398.161	404.227	420.771	304.223	289.776	340.342
SETU_01241	primosomal protein DnaI	0.389141	1.30961	8.17839	0.0265022	0.0157451	356.212	347.788	365.714	301.528	247.704	270.37
SETU_01782	hypothetical protein	0.386557	1.30727	8.19553	0.037463	0.0230772	566.179	759.285	620.137	516.689	545.583	427.565
sucD	succinyl-CoA synthetase subunit alpha	0.384398	1.30532	9.61648	0.0254518	0.0150353	991.825	848.32	1102.17	830.722	666.398	747.537
SETU_01357	protoporphyrinogen oxidase	0.381183	1.30241	7.51427	0.0412091	0.0256277	145.943	144.951	154.989	119.252	104.515	115.541
glnA	glutamine synthetase	0.380561	1.30185	11.6759	0.0209982	0.0121392	2685.76	2753.27	2882.4	2248.59	1871.9	2207.98
SETU_01194	recombination factor protein RarA	0.379487	1.30088	8.40604	0.0248351	0.0145873	299.977	287.34	322.696	231.552	228.513	231.232
SETU_01591	UDP-GlcNAc 2-epimerase	0.376945	1.29859	9.39002	0.0267642	0.0159346	652.278	695.512	646.636	458.974	550.639	502.558
SETU_00294	sugar efflux transporter	0.376461	1.29815	8.57529	0.0244255	0.0143365	331.766	371.096	374.308	277.036	284.358	255.981
rplB	50S ribosomal protein L2	0.374121	1.29605	12.3393	0.0253579	0.0149692	7270.35	7335.46	6618.15	5310.85	5852.77	4939.1
SETU_02027	choline dehydrogenase	0.368511	1.29102	8.38761	0.0462996	0.0291249	230.902	184.053	251.295	196.926	145.364	161.096
SETU_00451	glycine cleavage system protein H	0.367272	1.28991	9.34923	0.0375647	0.0231715	1940.96	1993.82	1935.19	1662.51	1196.09	1569.73
SETU_00165	elongation factor G	0.366183	1.28894	14.0235	0.0316546	0.0191394	9590.13	8741.15	9080.67	6343.34	6669.99	7590.61
gatB	aspartyl/glutamyl-tRNA amidotransferase subunit B	0.360048	1.28347	11.4068	0.0374329	0.0230263	2185.19	1984.8	2364.22	1476.26	1552.61	1852.69
SETU_00498	monovalent cation/H antiporter subunit B	0.358459	1.28206	7.92201	0.0439919	0.0275065	634.574	635.364	672.662	497.895	527.205	432.23
SETU_02267	SA_27: YycH protein	0.352821	1.27705	8.88647	0.0346639	0.0211446	413.946	382.467	419.365	309.858	313.011	285.161
codY	transcriptional repressor CodY	0.347478	1.27233	9.23013	0.0435918	0.0272197	808.797	831.923	1035.8	662.847	635.911	686.149
SETU_01585	ATP synthase F0F1 subunit alpha	0.34522	1.27034	13.2182	0.0402507	0.0249808	7501.45	7150.1	7077.98	5161.04	5144.21	5806.65
SETU_00524	3-oxoacyl-ACP synthase	0.344754	1.26993	10.6277	0.0375699	0.0231905	1923.5	1839.73	2032.71	1417.56	1307.02	1568.14
SETU_02095	phage infection protein	0.332655	1.25933	9.35504	0.044656	0.027997	260.183	259.366	271.942	204.644	200.699	177.961
SETU_01086	branched-chain alpha-keto acid dehydrogenase E1	-0.345057	0.787277	8.75663	0.0494421	0.0312682	631.815	555.044	622.28	274.031	250.531	306.317
SETU_01044	TPR-repeat-containing protein	-0.353569	0.782646	8.53702	0.0374244	0.0229904	400.864	397.192	431.228	185.642	200.815	175.808
SETU_01168	shikimate dehydrogenease	-0.356235	0.781201	7.96316	0.0472703	0.0297952	427.959	425.951	416.728	201.731	176.44	201.962
SETU_01149	RNA modification protein	-0.35963	0.779364	8.874	0.0355204	0.0217161	489.803	499.258	438.087	209.766	225.27	215.362
SETU_01310	spore cortex protein-like protein	-0.360326	0.778988	7.80118	0.0461377	0.0290036	185.951	176.783	190.921	86.9913	80.651	84.398
SETU_01629	glucosamine--fructose-6-phosphate aminotransferase	-0.368956	0.774343	10.0168	0.0238233	0.013963	808.657	731.806	828.72	388.973	369.252	316.251
SETU_02276	putative membrane protein	-0.375545	0.770814	8.4709	0.0374329	0.0230429	476.094	597.997	509.834	244.181	266.335	204.535
SETU_01049	heptaprenyl diphosphate syntase component II	-0.377112	0.769977	8.6417	0.027208	0.0162217	551.11	620.865	550.968	255.522	276.257	244.149
SETU_00184	Ser-Asp rich fibrinogen-binding, bone sialoprotein-binding protein	-0.379516	0.768696	11.6817	0.0227588	0.013272	1383.28	1551.78	1273.65	637.785	650.703	605.144
SETU_00349	di-tripepride ABC transporter	-0.383115	0.76678	9.13249	0.025539	0.0150976	502.862	529.208	511.742	243.016	256.91	193.782
hemH	ferrochelatase	-0.389654	0.763313	7.89571	0.0291801	0.0175203	348.561	363.193	359.134	155.116	156.823	165.257
SETU_01274	acetate kinase	-0.393145	0.761468	8.94737	0.0191015	0.0109461	545.379	548.415	542.631	233.554	241.252	252.656
SETU_01323	riboflavin biosynthesis protein	-0.398197	0.758806	9.13902	0.0218542	0.0126708	615.075	608.89	761.186	283.37	325.592	270.203
SETU_00871	aerobic glycerol-3-phosphate dehydrogenase	-0.398357	0.758722	10.0086	0.0229929	0.0134278	860.024	968.216	729.074	422.909	330.62	383.597
SETU_00108	transcription-repair coupling factor	-0.398816	0.75848	9.09106	0.0159799	0.00901605	219.142	206.682	219.961	104.239	91.8008	90.6736
map	methionine aminopeptidase	-0.400267	0.757718	7.6671	0.0338111	0.0205714	384.757	387.676	346.153	182.239	155.586	158.803
SETU_00354	ribonucleotide reductase of class Ib (aerobic), beta subunit	-0.400823	0.757426	8.58668	0.0377921	0.0233436	580.222	505.472	562.811	327.099	205.897	201.5
SETU_01317	Fe-S oxidoreductase	-0.400825	0.757425	8.04342	0.0252194	0.0148555	385.353	374.948	391.433	172.871	154.034	182.363
nusA	transcription elongation factor NusA	-0.401202	0.757227	9.79158	0.0131996	0.00730843	945.976	1046.26	1023.06	434.096	438.365	460.197
SETU_00983	branched-chain amino acid carrier protein	-0.401357	0.757146	8.22736	0.0324728	0.0196888	300.906	304.897	323.686	115.369	138.557	155.514
rpmI	50S ribosomal protein L35	-0.406007	0.754709	9.57836	0.0304983	0.0183889	5353.99	5533.66	5049.88	1882.06	2325.92	2789.31
SETU_00878	glutamine synthetase repressor	-0.411535	0.751823	9.56175	0.0134464	0.00746202	2628.93	3002.22	3001.28	1323.08	1179.78	1287.89
SETU_01278	thiamine biosynthesis protein ThiI	-0.415756	0.749627	7.25917	0.0424045	0.0264604	172.07	172.138	178.697	77.6538	65.1159	85.8687
SETU_00116	cell-division protein	-0.435599	0.739387	11.3946	0.00716254	0.0037396	1913.59	1680.59	1732.02	807.532	729.315	767.38
SETU_00643	HisC protein	-0.438339	0.737984	7.17071	0.0442374	0.0276786	168.97	185.109	154.92	92.7626	71.9487	56.417
SETU_00825	30S ribosomal protein S2p (SAe)	-0.439365	0.737459	12.2084	0.010749	0.00582029	8032.51	8715.76	8461.57	3212.67	3497.9	4115.29
SETU_01280	septation ring formation regulator EzrA	-0.439687	0.737295	9.01478	0.00756157	0.00397042	484.895	465.48	504.798	225.136	205.811	196.85
ubiE	ubiquinone/menaquinone biosynthesis methyltransferase	-0.442176	0.736024	7.05871	0.0401694	0.0249135	272.231	252.118	246.136	115.335	131.617	85.8681
SETU_00787	RNA-binding Sun protein	-0.442882	0.735663	7.69783	0.0166035	0.00940285	223.636	215.418	229.096	92.5273	102.248	92.397
SETU_00763	cell-divisio initiation protein	-0.447019	0.733557	7.86437	0.0283045	0.0169589	477.12	555.509	457.349	213.191	269.379	158.819
SETU_00239	alpha/beta hydrolase	-0.449438	0.732328	7.7301	0.0136084	0.00756341	382.302	358.443	377.954	170.317	163.735	145.647
SETU_01004	carboxy-terminal processing protease	-0.451739	0.731161	7.91405	0.022554	0.0131336	228.688	237.497	219.913	113.636	111.959	69.4347
SETU_01106	rhodanese-like domain-containing protein	-0.455182	0.729418	7.65804	0.0148227	0.00828821	679.766	704.966	817.224	328.799	290.959	317.799
mnmA	tRNA-specific 2-thiouridylase MnmA	-0.456665	0.728669	8.12518	0.011959	0.006551	343.943	339.085	367.462	146.683	175.667	125.575
SETU_00788	ribosomal RNA large subunit methyltransferase N	-0.458479	0.727753	8.02908	0.00807941	0.00426593	331.478	335.284	338.156	148.246	141.162	138.285
SETU_00959	oligoendopeptidase	-0.460509	0.72673	7.29256	0.0265022	0.0157367	133.23	117.726	112.963	59.9176	55.1467	40.4273
SETU_00216	mevalonate diphosphate decarboxylase	-0.462614	0.72567	8.74083	0.00853145	0.00453055	581.583	659.928	596.835	252.394	306.65	221.859
pheS	phenylalanyl-tRNA synthetase subunit alpha	-0.462929	0.725512	8.02481	0.0107282	0.00580453	367.266	351.376	318.785	134.147	151.658	153.742
nrdR	transcriptional regulator NrdR	-0.464999	0.724472	6.85472	0.0318315	0.0192865	360.324	343.813	332.407	175.102	139.455	126.405
SETU_00797	ATP-dependent DNA helicase RecG	-0.465027	0.724457	7.03876	0.0443539	0.0277702	82.6491	98.1687	89.2506	46.7223	42.7486	25.6729
SETU_00866	DNA mismatch repair protein MutS	-0.468259	0.722836	8.47824	0.00552535	0.00283596	190.99	192.548	190.419	80.6282	80.2483	81.538
SETU_01039	lipopolysaccharide biosynthesis-related pr-like protein	-0.469234	0.722348	7.42538	0.0260205	0.0154151	198.005	236.634	199.464	97.3632	105.481	66.1754
SETU_01283	glycerophosphoryl diester phosphodiesterase	-0.472414	0.720757	6.57885	0.0374329	0.0230387	166.112	179.911	195.178	72.2987	81.8975	73.4554
hslV	ATP-dependent protease peptidase subunit	-0.472725	0.720602	7.04025	0.0276937	0.0165346	337.14	325.298	361.706	158.591	164.072	110.253
SETU_01569	cardiolipin synthetase	-0.475862	0.719037	7.57927	0.0104831	0.00566751	185.3	176.324	182.48	84.3542	73.1076	71.6545
SETU_00094	tetrapyrrole family methyltransferase	-0.476538	0.7187	5.96538	0.0495982	0.0314087	96.9647	121.863	95.8385	42.7515	44.8553	44.5618
purA	adenylosuccinate synthetase	-0.476561	0.718689	7.3067	0.0196923	0.0113262	177.7	144.356	199.432	79.7547	65.3231	73.8245
SETU_01893	chloramphenicol resistance protein	-0.477166	0.718387	6.22567	0.0396246	0.0245422	92.0316	91.5215	84.8252	38.8693	36.592	37.3318
SETU_00275	hypothetical protein	-0.479436	0.717258	7.07403	0.0346639	0.0211486	177.927	255.869	182.359	98.3167	95.5779	65.8321
SETU_02150	branched-chain alpha-keto acid dehydrogenase subunit E2	-0.482492	0.71574	7.33889	0.0489743	0.0309517	185.542	129.769	222.332	65.2141	59.8346	97.9627
apt	adenine phosphoribosyltransferase	-0.482495	0.715739	6.75851	0.0265568	0.0157887	281.488	287.447	315.673	118.902	127.672	122.927
SETU_02049	hypothetical protein	-0.484945	0.714524	6.18527	0.03748	0.0231034	83.1644	94.7538	82.0535	39.2139	35.5421	34.0377
yutE	hypothetical protein	-0.487044	0.713485	6.13792	0.0494666	0.0313045	210.969	255.332	219.428	116.365	102.496	68.9646
SETU_02358	lantibiotic biosynthesis protein	-0.489915	0.712067	6.52877	0.0356955	0.0218381	178.463	159.042	151.077	78.7807	56.9818	68.1503
SETU_01857	NirC protein	-0.492306	0.710888	6.63922	0.0275082	0.0164123	166.332	163.388	184.925	72.9066	73.7926	67.1253
SETU_00696	potC protein	-0.495101	0.709512	7.80319	0.00637175	0.00329453	371.762	347.833	434.45	169.702	152.092	156.471
SETU_01122	rhomboid family protein	-0.495198	0.709464	8.34271	0.0113626	0.0061908	282.713	344.771	314.644	135.082	160.968	95.9697
gatC	aspartyl/glutamyl-tRNA amidotransferase subunit C	-0.49559	0.709272	8.08954	0.0177881	0.0101411	1401.13	1248.46	1166.71	741.095	415.555	438.809
SETU_00786	methionyl-tRNA formyltransferase	-0.495662	0.709236	6.97174	0.0181658	0.0103947	191.915	185.994	192.994	81.3822	88.1504	67.6152
SETU_00782	pantothenate metabolism flavoprotein	-0.496052	0.709044	7.08878	0.0134195	0.00744146	160.662	156.309	164.337	72.728	67.3058	59.8476
SETU_00664	phosphoribosylformylglycinamidine synthase II	-0.499921	0.707145	8.28047	0.00378566	0.00188885	199.395	207.829	195.828	83.2558	81.5907	84.3683
SETU_01466	adenylosuccinate lyase	-0.502719	0.705775	8.26209	0.00399596	0.00199714	334.733	312.121	360.004	152.09	127.095	136.345
SETU_00831	zinc metalloprotease	-0.50605	0.704148	8.62294	0.00291779	0.00142196	442.217	451.547	407.829	202.309	179.656	155.827
SETU_01761	Salicylate hydroxylase	-0.508107	0.703145	6.78426	0.0217344	0.0125923	137.028	128.513	151.773	57.2126	50.9582	62.8845
SETU_01366	hypothetical protein	-0.510714	0.701875	6.4884	0.0311796	0.0188259	205.229	275.705	200.336	107.695	91.9469	81.0694
SETU_00113	RNA binding protein , contains ribosomal protein S1 domain	-0.51179	0.701352	9.33195	0.00194264	0.000907928	2345.91	2345.05	2146.06	981.95	883.617	940.222
SETU_00433	cation-efflux system membrane protein CzcD	-0.515637	0.699484	6.3871	0.0481494	0.0303696	114.841	165.805	97.4629	55.9137	60.5754	39.068
SETU_01898	glutamate synthase	-0.516138	0.699241	6.0467	0.0266361	0.0158471	57.2061	58.481	62.7097	28.8196	22.566	21.7285
SETU_00714	Heme biosynthesis-like protein	-0.51853	0.698083	8.13751	0.00546253	0.00279912	781.732	929.346	895.55	288.152	376.237	394.067
SETU_00812	putative membrane protein	-0.518847	0.697929	5.8831	0.0278932	0.016689	30.5362	32.8736	33.1986	13.9101	12.9303	12.5911
SETU_00876	GTP-binding proteinase modulator YnbA	-0.520284	0.697235	6.33381	0.0349049	0.0213104	106.819	84.8062	84.9015	49.0833	31.8161	32.5581
SETU_00582	abortive infection family protein	-0.522302	0.69626	7.99302	0.00417895	0.00209915	576.701	623.842	606.02	221.914	232.27	278.436
SETU_01127	ferric uptake regulator-like protein	-0.52686	0.694064	5.21412	0.0387634	0.0239599	109.364	137.329	131.925	43.0276	54.116	55.7894
SETU_01250	alkaline phosphatase synthesis transcriptional regulatory protein	-0.536824	0.689287	6.58128	0.0173028	0.00984983	190.991	207.83	177.888	79.2581	74.6839	78.5476
SETU_00580	Na뚶Ʝ騫똩� ATP synthase	-0.53727	0.689074	7.36882	0.00746637	0.00391063	155.636	161.391	204.019	70.8784	65.107	73.2462
SETU_00206	hypothetical protein	-0.541393	0.687107	5.97518	0.0205257	0.0118228	252.623	241.681	255.665	105.27	100.223	95.9313
SETU_00966	ABC transporter ATP-binding protein	-0.542688	0.68649	8.9348	0.00264255	0.00126509	472.674	425.446	406.33	174.478	145.949	202.287
SETU_01766	lyt divergon expression attenuator LytR	-0.545925	0.684952	7.66279	0.00803437	0.00423877	298.603	300.487	313.005	159.204	120.998	87.5449
SETU_00068	ABC transporter permease	-0.546825	0.684525	6.32829	0.0304272	0.0183332	135.05	227.975	159.883	62.5559	71.0852	75.0481
SETU_01741	butyryl-CoA dehydrogenase	-0.547497	0.684206	6.77077	0.013074	0.00722238	124.333	146.725	139.077	49.5733	56.084	57.9149
SETU_01135	DNA primase	-0.550504	0.682782	8.44408	0.00144605	0.00065818	277.852	271.873	281.233	119.135	120.267	93.1357
SETU_00217	phosphomevalonate kinase	-0.550971	0.682561	8.35521	0.00433146	0.00218488	378.924	550.094	374.636	198.678	173.231	150.461
SETU_01530	vga protein	-0.554696	0.6808	7.51412	0.00327345	0.00161398	135.066	140.402	130.151	57.3551	48.7287	55.4125
SETU_00278	ABC transporter ATP-binding protein	-0.555155	0.680584	6.62068	0.0155559	0.00876372	192.003	197.514	165.079	74.7395	82.0937	64.4422
scrR	sucrose operon repressor	-0.558725	0.678902	6.31845	0.0156326	0.00881349	122.283	121.744	115.222	56.951	45.3552	40.9052
SETU_00273	lipase LipA	-0.559023	0.678762	6.85023	0.00756157	0.00397341	156.266	152.182	163.844	67.1997	63.3453	57.0982
hemA	glutamyl-tRNA reductase	-0.56054	0.678048	8.77747	0.000792156	0.000344445	454.613	505.928	439.564	191.301	196.711	167.974
SETU_00092	O-methyltransferase	-0.56367	0.676579	5.30052	0.0228458	0.0133323	64.9425	86.6001	82.2741	29.7571	32.6871	29.8984
gpsA	NAD(P)H-dependent glycerol-3-phosphate dehydrogenase	-0.565494	0.675724	8.36404	0.00142727	0.000649031	415.372	492.886	513.017	169.763	196.71	193.08
SETU_01577	single strand DNA binding protein	-0.566314	0.67534	4.78327	0.0326963	0.019838	93.2473	94.6738	112.402	36.7618	35.1799	46.0087
SETU_00218	hypothetical protein	-0.567967	0.674567	6.80388	0.00811745	0.00428943	403.905	488.195	518.41	191.459	180.897	183.073
SETU_01051	component A of hexaprenyl diphosphate synthase	-0.570668	0.673305	6.2468	0.0188977	0.0108214	184.861	186.589	193.482	83.5248	85.6101	54.2433
SETU_00740	nucleoside-triphosphatase	-0.571035	0.673134	5.97531	0.0170651	0.00967861	158.052	160.069	143.401	55.0008	67.4648	59.0837
SETU_00234	endonuclease III	-0.571283	0.673018	4.92469	0.025052	0.014739	67.7172	60.9989	77.1969	28.332	29.1988	23.5401
SETU_01763	autolysin E	-0.572845	0.67229	7.15039	0.00585456	0.00301232	260.665	268.918	259.781	90.1603	101.356	117.544
SETU_01454	hypothetical protein	-0.573581	0.671947	4.57123	0.0371361	0.0227977	50.8876	60.8558	77.3913	22.2681	28.4711	23.292
SETU_00646	N-acetylmuramoyl-L-alanine amidase	-0.5752	0.671193	11.9838	0.00159349	0.000729984	1704.01	1634.35	1675.72	614.516	535.283	809.203
SETU_01656	transporter	-0.57593	0.670854	4.79976	0.0421659	0.0262937	28.8339	38.6164	33.9823	17.022	14.2996	8.75128
SETU_00722	hypothetical protein	-0.576837	0.670432	5.66984	0.0152802	0.00857624	59.7276	68.1833	65.6986	26.6647	26.8228	22.499
yojF	hypothetical protein	-0.579326	0.669277	6.04831	0.0155262	0.00874041	272.487	272.248	242.548	126.486	93.7381	89.3879
SETU_01299	DNA translocase stage III sporulation prot	-0.580201	0.668871	10.6269	0.000281807	0.000113672	650.408	698.8	593.266	268.434	260.325	232.604
SETU_01424	cysteinyl-tRNA synthetase-like protein	-0.580229	0.668857	7.29415	0.00270178	0.00129799	397.564	433.197	417.716	176.057	164.58	148.327
greA	transcription elongation factor GreA	-0.582252	0.66792	9.67558	0.00148275	0.000676132	2722.07	2374.3	2311.63	1153.92	742.489	1003.81
SETU_01027	cell division protein GpsB	-0.583039	0.667556	8.07768	0.000932174	0.000409371	1047.19	1279.84	1121.64	459.63	475.3	412.183
SETU_01534	glycoprotein endopeptidase	-0.587964	0.665281	6.15043	0.0102998	0.00555973	150.972	147.124	165.763	57.4866	59.2269	63.2346
SETU_01472	chorismate mutase	-0.59207	0.66339	5.62153	0.0155067	0.00872291	96.5696	85.9291	81.3712	39.5417	29.6463	33.4342
SETU_00856	phosphodiesterase	-0.593424	0.662768	11.6249	0.000253907	0.000101991	2832.06	2999.01	2934.44	1098.28	1064.49	1226.44
SETU_00340	gufA protein	-0.593806	0.662592	3.93379	0.0335633	0.0203924	26.7004	26.8475	27.5657	9.44074	12.1237	9.83014
SETU_02345	hypothetical protein	-0.59585	0.661655	3.80422	0.0397844	0.024658	50.9649	48.5249	52.4281	20.7536	17.0123	20.9138
SETU_02344	hypothetical protein	-0.596128	0.661527	3.78714	0.0403493	0.025059	50.1938	49.6367	52.4144	23.0918	18.9799	16.9872
SETU_00717	glycerophosphoryl diester phosphodiesterase	-0.59636	0.661421	7.19849	0.00270362	0.00130001	221.864	245.159	218.928	97.7538	84.2153	83.7839
SETU_01862	ABC transporter ATP binding subunit	-0.596415	0.661395	9.25372	0.00269971	0.00129586	1074.05	1270.97	1276.4	341.669	472.98	574.413
SETU_01937	membrane protein , putative	-0.596474	0.661368	6.12885	0.0253579	0.0149617	87.8219	87.3995	112.979	45.1953	44.5819	22.2838
sat	sulfate adenylyltransferase	-0.597211	0.661031	7.29403	0.0128868	0.00710266	140.075	263.788	173.362	61.1535	77.662	83.29
SETU_00363	lipoprotein	-0.597241	0.661017	6.0436	0.015066	0.00844333	102.731	107.077	110.397	52.7186	41.2234	30.5514
SETU_01999	hypothetical protein	-0.598853	0.660279	5.32279	0.0220786	0.01282	229.93	212.159	201.128	109.364	61.7558	78.3893
SETU_00709	hypothetical protein	-0.600136	0.659692	8.58023	0.000689066	0.000296516	1767.08	2339.51	1922.67	711.405	826.536	783.563
SETU_01464	geranylgeranylglyceryl phosphate synthase-like protein	-0.601917	0.658878	6.06531	0.011827	0.00646378	151.143	142.366	124.93	64.9686	53.7011	43.503
SETU_01449	cobyric acid synthase CobQ	-0.603149	0.658315	8.20029	0.000571957	0.000242269	553.868	613.534	591.216	223.907	208.122	243.492
SETU_01927	glucarate transporter	-0.604834	0.657547	7.60381	0.00309361	0.00151489	258.427	173.707	229.106	100.894	72.706	81.2879
SETU_01601	hypothetical protein	-0.607451	0.656355	9.07258	0.000285578	0.000115554	721.605	618.403	683.566	262.644	240.015	273.159
SETU_00779	fibrinogen binding protein	-0.607531	0.656319	6.93437	0.00310621	0.00152237	108.984	101.914	101.531	41.7839	39.76	38.463
SETU_01043	hypothetical protein	-0.608342	0.65595	5.60738	0.0119465	0.00653916	121.432	132.782	121.543	42.6071	51.6019	49.5899
SETU_01527	transporter component	-0.608664	0.655804	7.48532	0.00401403	0.00200786	196.613	307.553	235.35	84.7191	91.4541	106.288
galU	UTP-glucose-1-phosphate uridylyltransferase	-0.609713	0.655327	8.73214	0.000244	9.7702654608572e-05	719.081	720.281	690.098	298.249	247.24	271.289
SETU_01356	esterase	-0.610495	0.654972	4.86571	0.0220786	0.0128288	62.1729	83.6269	82.3239	33.2914	32.1889	22.1615
infC	translation initiation factor IF-3	-0.611615	0.654464	10.8116	0.000406949	0.000167577	5201.21	5271.94	4334.7	1701.9	1811.04	2141.67
SETU_01088	dihydrolipoamide dehydrogenase	-0.611797	0.654381	8.93599	0.000224845	8.94645954707799e-05	542.461	471.641	481.03	197.581	196.468	178.853
glmU	bifunctional N-acetylglucosamine-1-phosphate uridyltransferase/glucosamine-1-phosphate acetyltransferase	-0.61246	0.65408	9.26614	0.000513023	0.000214498	676.717	640.881	651.923	292.91	271.696	192.326
SETU_01423	ABC transporter ATP-binding protein	-0.613896	0.65343	7.98572	0.000616501	0.000263733	212.045	214.562	206.61	96.5729	75.7834	70.503
SETU_01774	transport protein	-0.614776	0.653031	8.74425	0.000242872	9.71489860519863e-05	451.551	422.486	480.176	164.243	167.933	183.493
SETU_00508	argininosuccinate lyase	-0.615117	0.652877	6.36579	0.0418132	0.0260386	128.15	80.3931	48.5552	35.3034	25.9513	37.3749
SETU_00038	proton/sodium-glutamate symport protein	-0.618674	0.651269	7.92494	0.00152302	0.000695782	212.699	268.174	281.332	78.83	98.8963	110.593
SETU_00761	cell division protein	-0.619218	0.651024	6.58727	0.0240289	0.0140936	371.742	456.945	614.114	137.731	261.035	147.818
SETU_01038	tRNA CCA-pyrophosphorylase	-0.619295	0.650989	7.81676	0.00462277	0.00233766	232.279	346.019	235.229	127.835	111.58	72.5093
SETU_01994	thymidylate kinase	-0.620439	0.650473	7.88237	0.000528734	0.000222402	234.377	234.676	251.104	103.271	79.6989	91.0649
hisS	histidyl-tRNA synthetase	-0.620618	0.650392	8.58836	0.000183076	7.21512240166807e-05	453.133	441.521	418.618	168.689	163.086	167.694
SETU_00843	polynucleotide phosphorylase	-0.623497	0.649096	10.3808	0.000183414	7.23617501876291e-05	918.61	977.097	860.959	312.609	351.299	379.806
SETU_01369	DNA double-strand break repair rad50 ATPase	-0.625228	0.648318	9.94443	6.55948046203304e-05	2.46636465372442e-05	485.216	503.168	469.834	196.514	176.951	179.83
SETU_00264	teichoic acid biosynthesis protein B	-0.627235	0.647416	7.58696	0.00242252	0.00115261	268.77	260.16	236.386	127.151	94.7157	70.1907
rnpA	ribonuclease P	-0.627707	0.647204	6.28032	0.00920262	0.00491711	318.689	322.789	331.913	160.214	115.601	94.7511
SETU_02147	hypothetical protein	-0.628899	0.64667	4.38972	0.0153506	0.00862219	49.7173	53.9914	59.2882	21.9565	19.8234	19.8183
SETU_00469	hypothetical protein	-0.630715	0.645856	6.00429	0.00697261	0.00363456	111.455	112.509	105.595	44.2548	40.8976	39.4673
SETU_00660	phosphoribosylaminoimidazole carboxylase ATPase subunit	-0.63299	0.644838	6.06479	0.00579658	0.00298005	130.683	138.997	153.644	54.139	58.0486	47.4173
SETU_01455	RNA methyltransferase-like protein	-0.636328	0.643349	6.46192	0.00476589	0.00241606	84.1128	92.8648	94.2586	30.5085	37.0615	34.1929
SETU_01304	peptidase	-0.636748	0.643161	4.02807	0.0278176	0.0166203	69.302	88.343	68.4912	33.3925	32.2197	19.9919
SETU_01855	nickel ABC transporter nickel-binding protein	-0.637283	0.642923	7.20481	0.00179709	0.000833851	157.366	154.106	124.428	58.301	51.1353	54.7625
prfC	peptide chain release factor 3	-0.637486	0.642832	9.16264	0.000100932	3.85877407630819e-05	524.082	530.735	545.775	204.568	185.689	210.557
SETU_01456	lipid kinase	-0.6393	0.642024	8.45952	0.000200598	7.94788893690822e-05	524.875	539.566	550.65	231.382	207.975	168.847
SETU_01781	transcriptional regulator	-0.641538	0.641029	6.79153	0.00291779	0.00142265	206.672	231.494	196.749	86.0892	79.4038	73.0102
SETU_01801	isopentenyl pyrophosphate isomerase	-0.64211	0.640775	7.55227	0.000788641	0.000342353	265.246	269.749	245.241	117.968	83.4972	91.8795
SETU_01195	HesA/MoeB/ThiF family protein	-0.643425	0.640191	7.2459	0.00111055	0.000497057	264.191	293.34	296.657	102.166	116.829	100.426
SETU_00171	UDP-glucose 4-epimerase related protein	-0.64344	0.640185	4.1464	0.0211156	0.0122248	23.3984	27.087	30.3418	10.376	12.3944	7.5459
SETU_00532	tryptophanyl-tRNA synthetase	-0.643773	0.640037	7.79726	0.000940192	0.000413685	371.633	318.002	291.928	136.032	101.499	130.382
SETU_00342	ATP-dependent DNA helicase RecQ	-0.643995	0.639938	8.15481	0.000188803	7.46466293203815e-05	221.327	261.343	217.144	89.9218	84.6649	87.349
SETU_00072	hypothetical protein	-0.644678	0.639636	5.61122	0.00884827	0.00472404	246.703	206.461	315.196	97.5478	96.1485	92.943
SETU_01326	hypothetical protein	-0.648816	0.637804	7.86259	0.000738963	0.000318921	208.071	282.143	194.577	96.9349	79.8189	79.4603
SETU_01324	riboflavin synthase subunit alpha	-0.654406	0.635337	7.06217	0.00207034	0.000971098	312.84	279.318	332.583	113.269	138.714	91.9734
secG	preprotein translocase subunit SecG	-0.662638	0.631722	6.65392	0.00413615	0.00207591	621.882	706.877	563.878	226.3	272.35	201.841
SETU_00338	urea amidolyase	-0.665059	0.630663	7.39249	0.00100435	0.000445719	252.865	250.032	229.643	107.102	92.6112	71.8514
SETU_01060	ATP-dependent DNA helicase RecQ	-0.665298	0.630558	5.86031	0.0219391	0.0127293	51.3406	73.5919	59.5466	21.3609	33.1425	13.7823
SETU_00731	bacteriocin production protein	-0.667595	0.629555	3.40265	0.0340596	0.0207369	26.261	30.8214	32.0678	9.0491	11.4092	12.182
SETU_01942	TM2 domain protein	-0.668684	0.62908	6.53634	0.0120111	0.00659474	341.924	487.714	503.493	195.261	198.506	99.043
SETU_01223	DNA-3-methyladenine glycosidase	-0.670584	0.628253	5.03457	0.00793569	0.00418002	78.105	95.3246	83.1558	37.784	29.2431	27.5599
SETU_01826	teichoic acid biosynthesis protein F	-0.674321	0.626627	9.53892	3.66521352986262e-05	1.34262558778125e-05	517.085	493.184	498.913	186.493	170.263	195.613
SETU_00093	excinuclease ABC subunit C	-0.677602	0.625204	4.8025	0.00845462	0.00448184	159.728	179.228	155.234	68.2854	53.6516	59.0155
SETU_00283	putative integral membrane protein that interacts with FtsH	-0.678067	0.625002	5.01927	0.0177396	0.0101059	62.2192	64.8692	89.1115	25.1254	36.2594	17.6831
SETU_00039	putative DNA-binding protein	-0.680237	0.624063	8.34267	9.87636473282427e-05	3.77173171059858e-05	541.635	558.055	480.955	220.362	183.124	175.295
SETU_00841	FAD synthase RibC	-0.680246	0.624059	7.97056	0.000150655	5.87397677504995e-05	379.551	387.253	367.483	160.422	141.733	113.476
SETU_00675	hypothetical protein	-0.682774	0.622966	10.182	1.49891743850715e-05	5.19414337638479e-06	1229.69	1343.87	1381.48	474.056	522.357	443.512
SETU_01199	D-tyrosyl-tRNA(Tyr) deacylase	-0.68367	0.62258	6.95252	0.000853561	0.000373051	369.484	409.914	426.177	153.954	139.783	144.79
tig	trigger factor	-0.683717	0.622559	11.3718	3.02310988208416e-05	1.09722977615012e-05	3206.8	2950.73	2804.24	1086.85	985.685	1186.92
SETU_01494	membrane protein involved in the export of teichoic acid	-0.684605	0.622176	7.24029	0.000974782	0.000430956	133.276	144.489	128.271	49.8127	59.1327	39.1948
SETU_01608	pantothenate kinase	-0.685739	0.621687	6.23406	0.00370098	0.00183568	133.193	141.853	141.03	46.0456	45.9348	58.6158
SETU_00139	pyrimidine nucleoside transport protein	-0.689528	0.620057	8.29586	6.87152485000593e-05	2.58947989084434e-05	387.049	353.562	399.924	137.632	128.506	146.556
SETU_01832	copper export proteins	-0.690449	0.619661	6.36531	0.00269971	0.00129514	90.8848	110.273	90.8405	31.6226	38.353	35.6579
SETU_01631	putative secreted protein YBBR	-0.692791	0.618656	8.48363	3.33676132808306e-05	1.21668855162945e-05	579.75	530.197	576.478	220.612	195.818	194.183
SETU_01301	hypothetical protein	-0.693166	0.618495	7.66009	0.000412775	0.000170324	329.474	331.173	382.906	120.481	155.573	101.447
SETU_00770	uracil permease	-0.696294	0.617156	4.77635	0.00837154	0.00443427	31.2717	36.2218	24.886	12.0913	10.4814	10.8531
SETU_00554	tandem five-TM protein	-0.696921	0.616887	3.82627	0.0154183	0.00866669	31.1755	29.8003	33.8753	13.2781	11.2303	9.78888
SETU_01767	suppressor protein suhB	-0.699689	0.615705	4.32221	0.0171535	0.00975765	36.3467	29.6432	42.1772	18.465	9.27387	11.3621
SETU_00120	7,8-dihydroneopterin aldolase	-0.701672	0.614859	5.18344	0.0048523	0.00246599	125.068	151.899	162.545	49.91	61.3673	46.5595
SETU_00685	hypothetical protein	-0.701863	0.614778	6.89225	0.00368731	0.00182735	776.447	948.624	674.098	374.225	299.215	196.797
SETU_00741	phosphoesterase	-0.703878	0.61392	7.47833	0.000294601	0.000119453	490.497	582.004	473.431	206.441	172.002	177.635
SETU_01528	hypothetical protein	-0.707131	0.612537	4.23049	0.0108486	0.00588496	84.551	88.1639	122.455	34.3611	43.1481	28.1406
SETU_00936	oxacillin resistance-related FmtC protein	-0.710587	0.611071	9.05062	0.000105122	4.0278343488685e-05	296.586	321.584	312.781	91.9288	103.3	135.4
SETU_01017	cell wall enzyme EbsB	-0.710761	0.610998	3.75764	0.0133749	0.00741111	49.0428	50.5415	51.7464	19.479	18.1381	16.5069
SETU_00639	isochorismate synthase	-0.7112	0.610812	7.86131	0.000252019	0.00010102	231.346	284.211	234.25	90.107	109.304	69.187
SETU_00350	7-cyano-7-deazaguanine reductase	-0.712463	0.610277	6.34055	0.00162759	0.000746979	223.168	240.218	253.88	82.5995	81.2507	91.3527
SETU_02341	BsaG protein	-0.713936	0.609655	7.57966	0.000404337	0.000166332	930.725	854.812	1047.4	346.136	260.024	399.598
SETU_01057	L-asparaginase	-0.718798	0.607604	5.17079	0.00291428	0.00141726	55.7742	50.9245	58.0585	20.7286	18.5848	19.2041
rpsL	30S ribosomal protein S12	-0.719833	0.607168	12.1995	1.91933540346295e-05	6.7722234446398e-06	15910.7	18286	16271.5	5567.64	5546.36	6748.15
SETU_01578	hypothetical protein	-0.727543	0.603932	5.21684	0.0030593	0.00149552	123.493	122.473	128.456	54.2606	40.6182	37.835
SETU_01040	nucleotide pyrophosphohydrolase	-0.728021	0.603732	6.57945	0.00378566	0.00188786	405.163	525.726	404.367	191.677	178.574	104.593
SETU_00758	multicopper polyphenol oxidase	-0.731072	0.602456	6.59542	0.00127106	0.000574786	169.346	188.971	183.984	62.1777	74.949	54.062
SETU_00099	Veg protein	-0.732382	0.601909	8.68161	0.00234272	0.00111168	1727.65	2954.79	2252.33	558.866	1181.87	691.928
SETU_02041	sulfite reductase (NADPH) flavoprotein	-0.733762	0.601334	8.25179	0.000107131	4.10931381302474e-05	206.197	307.258	220.398	83.3898	90.1525	84.4107
SETU_00050	pathogenicity island, lipoprotein	-0.733947	0.601257	6.8723	0.00370495	0.00184027	384.956	396.388	513.178	216.424	146.37	95.6569
SETU_00931	DNA topoisomerase IV subunit B	-0.736136	0.600345	9.00028	8.54590779012677e-06	2.87862157141112e-06	388.85	363.998	384.073	148.321	116.936	134.116
SETU_01813	TcaB protein	-0.740064	0.598713	7.63804	4.18275551717758e-05	1.54101519053911e-05	238.73	234.56	257.903	85.5243	86.9555	83.2542
SETU_02071	Repetitive hypothetical protein	-0.74061	0.598486	5.13657	0.00275318	0.00132964	107.268	100.373	108.801	42.603	30.9985	37.2095
SETU_01756	hypothetical protein	-0.741248	0.598222	7.30239	0.000274725	0.0001107	431.886	498.424	490.757	178.734	133.158	184.222
SETU_00526	hypothetical protein	-0.741748	0.598014	1.83219	0.0496356	0.0314533	12.1758	14.6226	15.9054	3.7615	6.26031	4.8611
SETU_02243	hypothetical protein	-0.749325	0.594882	2.39059	0.0438458	0.0273967	42.151	30.6435	42.3768	13.9347	9.30814	16.5722
SETU_01876	beta-lactamase	-0.749427	0.59484	6.14102	0.00156627	0.000716859	63.4772	69.5913	73.8601	26.3296	27.8959	17.9698
SETU_02065	Repetitive hypothetical protein	-0.749537	0.594794	4.92591	0.00408043	0.00204451	80.8051	88.1644	86.3201	35.4394	22.5795	30.8213
SETU_00486	hypothetical protein	-0.750081	0.59457	5.26191	0.00646271	0.003347	229.407	213.604	253.04	97.6015	98.1731	47.8471
SETU_01156	coproporphyrinogen III oxidase	-0.750155	0.59454	6.61039	0.000651714	0.000279894	113.921	127.144	123.597	43.8816	41.5765	41.2813
SETU_02099	hypothetical protein	-0.750836	0.594259	3.24732	0.020593	0.0118876	79.2191	79.1142	82.2036	26.5731	23.7089	32.9086
SETU_01384	glutamate ABC transporter ATP-binding protein	-0.755122	0.592496	2.39966	0.0316619	0.0191571	10.2024	9.83649	12.3049	3.26394	3.78516	4.09706
SETU_02254	lipoprotein	-0.759219	0.590816	4.47469	0.00437705	0.00220972	41.0388	45.8859	53.3967	18.2448	12.8064	17.3165
SETU_02119	phosphonates transport permease	-0.759967	0.59051	2.64071	0.0317018	0.0191946	10.7654	11.8928	11.4712	4.8592	2.75318	4.17036
SETU_00267	ATP-binding cassette transporter A	-0.760304	0.590372	8.48222	5.60658021129907e-05	2.08918883663144e-05	289.18	339.425	293.498	129.551	114.29	76.4533
dnaA	chromosome replication initiator DnaA	-0.760492	0.590295	8.33023	0.000128849	4.9803389317578e-05	347.478	375.678	335.222	122.976	157.666	86.1294
purS	phosphoribosylformylglycinamidine synthase, PurS protein	-0.760824	0.590159	4.79971	0.00399555	0.00199525	155.53	166.088	155.452	68.7604	56.626	40.2846
SETU_00106	50S ribosomal protein L25	-0.761315	0.589958	10.5737	4.01384645054076e-06	1.29288106722681e-06	3452.5	3082.22	3793.82	1083.94	1137.24	1326.24
typA	GTP-binding protein TypA	-0.767011	0.587634	11.1443	1.00794662628535e-05	3.42489653647275e-06	1806.79	1990.68	1679.55	570.1	564.291	741.149
SETU_01611	amidase	-0.768178	0.587159	7.32805	0.00011631	4.48590176285973e-05	219.522	203.681	182.661	77.7906	59.514	71.0925
SETU_01473	cell wall surface anchor family protein	-0.769448	0.586642	5.63174	0.00147016	0.000669774	61.2917	74.9045	65.6835	26.3363	19.7008	23.2689
argS	arginyl-tRNA synthetase	-0.77203	0.585593	9.41977	1.99734362763135e-06	6.18966277868072e-07	643.677	591.903	606.105	237.676	207.138	187.588
SETU_00752	penicillin-binding protein 1	-0.772583	0.585369	9.72477	2.91802617995398e-06	9.19024666360243e-07	525.548	601.837	496.825	202.911	190.062	164.557
SETU_02063	hypothetical protein	-0.776945	0.583601	4.35111	0.00353312	0.00174797	43.501	48.1852	47.4147	19.5483	12.8418	15.1734
SETU_00713	protoheme IX farnesyltransferase	-0.777183	0.583505	7.90564	2.0003853129012e-05	7.07504700141897e-06	373.797	424.152	380.604	118.698	133.696	148.36
SETU_02006	2-dehydropantoate 2-reductase	-0.778514	0.582967	4.68074	0.00335176	0.00165542	46.7336	41.0775	44.0969	19.1404	13.1823	12.8511
SETU_00659	phosphoribosylaminoimidazole carboxylase PurE	-0.779614	0.582523	5.19216	0.00256908	0.00122775	96.0612	134.611	108.486	41.0032	45.5727	29.3575
SETU_01034	chromosome replication initiation protein dnaD	-0.780104	0.582325	5.62767	0.000961476	0.000423859	101.369	107.551	113.845	34.033	39.5952	36.0471
SETU_00762	S4 RNA-binding protein	-0.780568	0.582138	7.42986	0.000731108	0.000315223	354.696	430.993	378.404	149.043	168.464	81.2043
SETU_01829	attachment to host cells and virulence	-0.78153	0.581749	6.33041	0.000847441	0.00037002	261.692	363.469	273.211	105.343	99.2486	101.106
SETU_01863	amino acid ABC transporter permease	-0.782656	0.581296	8.82513	3.78438427216616e-05	1.38787313728704e-05	839.638	979.715	1010.8	242.929	328.503	383.288
SETU_02062	Repetitive hypothetical protein	-0.784946	0.580374	4.8062	0.00214342	0.00100808	266.814	253.39	258.106	100.031	75.5527	88.7517
mraZ	cell division protein MraZ	-0.785119	0.580304	7.84835	0.000111623	4.29103685021967e-05	820.726	915.323	654.536	339.888	273.185	204.552
SETU_01521	accessory gene regulator A	-0.788715	0.578859	6.53783	0.000415647	0.000171949	200.006	204.27	177.39	68.7434	59.7082	68.4923
SETU_01128	ABC transporter	-0.790244	0.578246	6.80212	0.000231672	9.23760954067975e-05	176.915	212.691	200.751	63.2466	69.0292	66.9512
SETU_02204	hypothetical protein	-0.792654	0.577281	3.96038	0.00817711	0.0043244	29.6691	29.5671	24.4949	12.7231	6.42705	9.24301
SETU_01881	two-component response regulator	-0.795677	0.576073	4.72419	0.0027376	0.00132096	45.7842	44.7549	65.9833	19.3062	18.3845	15.0076
SETU_01061	hypothetical protein	-0.796159	0.57588	4.42168	0.016293	0.00919955	23.0719	34.3243	42.6053	9.56639	17.4322	6.66964
SETU_00195	indigoidine synthesis protein	-0.796454	0.575763	4.05612	0.0233585	0.013661	24.1006	55.7311	35.6024	9.15227	19.6524	10.024
SETU_01533	ribosomal-protein-alanine N-acetyltransfer	-0.798416	0.57498	6.06267	0.000576465	0.000244664	208.883	231.277	210.355	82.3058	75.7426	61.3896
SETU_00793	thiamin pyrophosphokinase	-0.802464	0.573369	6.09968	0.000854757	0.000373934	157.528	196.609	130.994	56.9017	49.5325	56.4199
SETU_01425	A/G-specific adenine glycosylase	-0.803807	0.572836	4.677	0.00244508	0.00116458	40.8112	35.0916	34.1842	14.1754	13.2854	9.6099
SETU_01764	hypothetical protein	-0.804276	0.572649	3.83596	0.0045892	0.00231875	76.1293	74.7003	82.5995	25.373	29.059	23.7099
SETU_01320	lysophospholipase-like protein	-0.805301	0.572243	5.70067	0.000828142	0.000360895	78.6238	108.587	95.6817	31.1493	29.9883	33.2982
SETU_00941	prephenate dehydrogenase	-0.806232	0.571873	4.5957	0.00535045	0.00273493	38.9236	31.3133	29.5031	15.7384	8.14088	9.72246
SETU_00261	teichoic acid biosynthesis protein	-0.807266	0.571464	6.33869	0.000291422	0.000118041	155.517	151.155	173.564	57.2716	51.2065	51.9316
SETU_01103	lipoprotein	-0.807918	0.571206	6.01139	0.00105273	0.000469408	160.664	158.87	181.797	68.4512	60.002	39.8424
mvk	mevalonate kinase	-0.808766	0.57087	9.0124	6.73678961948469e-06	2.22952279617472e-06	798.633	940.801	782.161	329.898	305.426	211.033
yccS	Inner membrane protein yccS	-0.809923	0.570412	6.06891	0.000492755	0.000205194	47.5671	48.4174	61.9526	19.0259	16.8739	16.7156
SETU_02118	hypothetical protein	-0.813252	0.569098	5.09797	0.00177852	0.000822985	31.9835	42.7271	43.7718	13.2197	16.0367	10.21
SETU_02302	ABC transporter ATP-binding protein	-0.8166	0.567779	5.23971	0.000828802	0.000361532	82.6274	76.3925	88.9724	32.7134	24.3883	25.3796
SETU_00576	hypothetical protein	-0.8211	0.56601	5.00081	0.000921893	0.000404468	187.39	194.413	207.772	60.8085	65.0738	68.6564
SETU_00571	putative acetyl esterase YjcH	-0.821563	0.565829	4.19453	0.00373898	0.00185926	30.8933	45.0285	33.2405	15.7361	11.0537	9.5548
SETU_01160	ComEC late competence protein 3	-0.822385	0.565506	3.73128	0.017117	0.00972965	6.78593	13.4046	12.9783	3.51047	4.95069	2.51709
yigZ	IMPACT family member yigZ	-0.82365	0.565011	6.12824	0.000504141	0.000210147	172.79	175.585	143.022	65.7835	53.7977	43.772
SETU_01417	tRNA-Ala	-0.824489	0.564682	4.31053	0.0163869	0.00927328	209.066	521.762	466.383	97.5604	108.124	184.509
SETU_01123	5-formyltetrahydrofolate cyclo-ligase	-0.829982	0.562536	6.30764	0.00194264	0.000907268	172.32	254.019	222.64	61.3324	100.95	51.2993
SETU_00331	6-pyruvoyl tetrahydrobiopterin synthase	-0.832827	0.561428	5.68981	0.000488388	0.00020317	197.996	155.714	202.935	63.9113	56.2769	62.3285
SETU_01590	ATP synthase I	-0.834112	0.560928	10.5696	5.61210154576349e-07	1.61864823530442e-07	6017.83	7792.95	5793.02	2385.85	2129.79	1933.68
SETU_00661	phosphoribosylaminoimidazole-succinocarboxamide synthase	-0.834275	0.560865	5.75495	0.000395166	0.00016206	96.8028	121.291	128.607	38.8953	38.6387	36.0122
SETU_00174	xylitol dehydrogenase	-0.837966	0.559432	3.00401	0.0148088	0.0082742	10.0267	14.1369	11.0332	4.13383	3.01638	4.33947
SETU_00739	glutamate racemase	-0.838591	0.559189	7.36528	1.6521263526332e-05	5.780703153845e-06	327.032	323.337	277.297	108.829	106.478	89.016
SETU_01833	cationic transporter	-0.838807	0.559106	5.67868	0.000512139	0.000213789	83.4296	74.2043	86.7104	32.7781	25.066	22.3401
argC	N-acetyl-gamma-glutamyl-phosphate reductase	-0.839273	0.558925	2.34787	0.0263292	0.0156201	7.45807	5.68079	9.29437	3.4221	2.15071	1.79332
SETU_00819	DNA topoisomerase I	-0.840108	0.558602	9.77259	1.11619617452201e-07	2.96555699420373e-08	658.554	648.829	604.325	217.586	197.913	209.283
SETU_01440	transporter	-0.843023	0.557474	7.45274	1.7152072102544e-05	6.00864167971226e-06	230.558	224.275	218.204	78.539	60.7194	79.9926
SETU_01995	regulatory protein	-0.849677	0.554909	4.52898	0.00411456	0.00206334	23.4416	46.9686	28.3238	12.798	10.6414	8.75248
SETU_00547	tandem five-TM protein	-0.849995	0.554787	2.6694	0.0131996	0.00730516	14.2896	18.3189	14.358	4.79137	4.87262	5.53558
SETU_00060	PAP2 family protein	-0.852379	0.553871	5.29324	0.00052758	0.000221695	78.133	96.9943	78.1944	30.4531	28.3028	23.5502
SETU_02280	lipoprotein	-0.852798	0.55371	3.79998	0.00550915	0.00282533	30.0083	29.4028	38.1298	13.9907	7.66626	9.97043
SETU_02200	nicotianamine synthase-like enzyme	-0.855259	0.552766	1.96165	0.0300683	0.0181043	6.55519	8.74209	6.36802	3.14691	1.35244	2.51073
relA	GTP pyrophosphokinase	-0.861129	0.550522	8.7932	2.01104358808305e-07	5.50390876738519e-08	302.278	304.648	312.246	112.581	101.354	82.8631
ddl	D-alanyl-alanine synthetase A	-0.863248	0.549713	8.93899	1.58822570120615e-07	4.28653757672902e-08	665.892	626.796	784.497	229.745	233.883	203.632
fabD	malonyl CoA-ACP transacylase	-0.866352	0.548532	9.69404	1.38781213120348e-07	3.72810164087504e-08	1363.36	1342.07	1356.03	508.931	383.964	412.702
SETU_00638	1,4-dihydroxy-2-naphthoate octaprenyltransferase	-0.866609	0.548434	8.20533	4.4107590030058e-07	1.26286994612377e-07	510.938	442.134	476.102	165.342	145.208	148.268
SETU_00834	clustered with transcriptiontermination protein NusA	-0.867113	0.548243	8.2391	4.25141151251795e-07	1.20829590355773e-07	983.84	1042.71	913.274	303.429	324.029	314.664
SETU_01518	accessory gene regulator B	-0.868048	0.547888	9.21435	1.08529139449726e-07	2.86973892944958e-08	1500.66	1638.89	1481.73	531.456	459.648	490.479
SETU_01838	hypothetical protein	-0.868152	0.547848	7.79992	3.69292944393285e-06	1.18173742205851e-06	997.139	931.959	964.252	346.239	250.591	330.075
SETU_00760	cell division protein SepF	-0.869105	0.547486	9.33399	1.45196240751089e-05	5.0192047855429e-06	1571.42	1877.67	1487.9	647.289	603.363	342.259
SETU_00663	phosphoribosylformylglycinamidine synthase I	-0.870273	0.547043	6.02385	0.000180028	7.08741864922496e-05	135.807	139.06	165.871	52.9495	46.1124	42.0217
SETU_00351	Integral membrane domain protein	-0.870386	0.547	7.06831	2.1779179702946e-05	7.75797306471255e-06	241.215	253.582	206.822	84.027	68.5841	72.3974
SETU_00373	competence protein ComF	-0.873065	0.545986	4.48309	0.00219823	0.00103479	24.8359	23.1366	39.4599	10.8966	10.1884	6.85889
SETU_00900	two-component response regulator	-0.873682	0.545752	3.96126	0.00221056	0.00104338	36.5805	42.775	38.5	10.4003	11.8359	15.1518
rpmF	50S ribosomal protein L32	-0.875964	0.54489	7.11082	1.47594609306696e-05	5.10832710947807e-06	1210.4	1136.42	1292.04	357.545	366.123	431.221
nusB	transcription antitermination protein NusB	-0.876492	0.54469	5.34898	0.000396249	0.000162671	145.936	155.823	175.179	45.6672	61.7302	44.3111
SETU_00544	Mg2 transporter	-0.878567	0.543908	7.31931	6.18962267928395e-06	2.04062086647551e-06	171.763	182.373	170.628	55.8261	62.6156	48.6802
SETU_00778	3-demethylubiquinone-9 3-methyltransferase	-0.881446	0.542823	6.20177	0.00011063	4.24821071658412e-05	260.716	270.712	298.546	85.6094	96.4653	81.1252
SETU_02231	lipoprotein	-0.882092	0.54258	2.07317	0.0230502	0.013471	17.3013	18.8388	17.2292	7.98459	3.17996	5.79645
SETU_00081	DNA polymerase III subunits gamma and tau	-0.8912	0.539166	8.56217	1.0775320425146e-07	2.84468459223855e-08	341.19	330.904	337.785	121.993	108.175	89.3074
SETU_01596	Sua5/YciO/YrdC/YwlC family protein	-0.894623	0.537888	7.17883	6.93364434276916e-06	2.30634906559479e-06	208.679	213.948	211.615	69.8644	58.3125	71.0933
SETU_00502	general stress protein 13	-0.895911	0.537408	6.64709	8.19266117442739e-05	3.10458739241459e-05	357.308	461.123	385.41	123.869	144.617	110.161
SETU_00369	GGDEF domain-containing protein	-0.896074	0.537347	6.53568	4.73360028159226e-05	1.74794418819217e-05	134.018	128.532	131.255	41.1518	38.1583	44.2229
SETU_01037	biotin ligase	-0.898425	0.536472	5.08227	0.000784393	0.000339849	125.248	207.499	129.032	47.174	52.0567	45.7597
SETU_01755	D-octopine dehydrogenase	-0.899918	0.535917	8.2767	1.27239535302956e-06	3.84129460261977e-07	409.83	532.56	380.358	158.621	138.074	119.572
SETU_00550	hypothetical protein	-0.900083	0.535856	3.52168	0.00308613	0.00150993	29.0865	32.0759	33.0585	8.93824	11.5906	8.96629
SETU_02052	ABC transporter ATP-binding protein	-0.904186	0.534334	4.97393	0.000556353	0.000234957	49.1169	60.5448	49.3803	21.2836	15.8423	12.8808
SETU_02166	transcriptional regulator	-0.906031	0.533651	4.86108	0.000958365	0.000422084	40.4777	56.712	50.9408	18.732	17.2225	10.5285
SETU_02002	Acyl-CoA cholesterol acyltransferase	-0.90664	0.533426	5.99551	0.00101613	0.000451803	60.9236	121.113	93.6398	29.3748	35.4961	21.2748
SETU_00694	potA protein	-0.908801	0.532628	7.93136	4.06885241516735e-07	1.15127108336525e-07	336.679	328.011	357.132	94.3261	105.467	117.171
SETU_00262	teichoic acids export protein ATP-binding subunit	-0.910031	0.532173	7.14972	1.53944777170838e-05	5.35403730286787e-06	274.175	273.845	269.248	101.417	92.3159	62.0259
SETU_01300	phenylalanyl-tRNA synthetase subunit beta	-0.911624	0.531586	7.37679	3.10834708099661e-06	9.82892066454087e-07	415.254	460.091	400.446	134.097	149.867	113.415
SETU_01627	lytic regulatory protein	-0.917469	0.529437	9.20986	7.15922009663863e-08	1.85313020749947e-08	834.544	755.977	765.862	277.976	203.874	248.65
SETU_01029	hypothetical protein	-0.917957	0.529258	4.72345	0.00236751	0.00112444	138.546	126.365	98.7193	47.2594	45.6499	20.8928
SETU_01644	UDP-N-acetylglucosamine pyrophosphorylase	-0.920694	0.528255	8.20095	1.62527138304952e-05	5.67989578076255e-06	378.069	446.856	308.847	154.425	120.418	78.8017
SETU_02088	putative lipoprotein	-0.923183	0.527344	2.18581	0.0108201	0.00586337	14.6728	12.2175	13.1683	4.92271	3.02232	4.39351
SETU_00746	HAD superfamily hydrolase	-0.924444	0.526884	3.03848	0.00756112	0.0039668	20.2611	14.3928	20.3129	6.48771	4.18906	6.21851
SETU_00474	hypothetical protein	-0.925711	0.526421	4.71181	0.000269499	0.00010848	141.081	162.885	147.936	47.7839	48.3931	43.0267
SETU_01378	hypothetical protein	-0.929485	0.525046	4.89878	0.000396378	0.00016289	110.307	101.696	127.32	27.7274	41.3145	34.6821
SETU_00367	Integral membrane protein	-0.930108	0.524819	6.13569	3.43926103777211e-05	1.25551129252565e-05	218.581	208.799	225.806	71.5395	71.4797	57.7801
SETU_02047	putative membrane protein	-0.934637	0.523174	6.42211	4.80358376051235e-05	1.77580907020204e-05	100.441	106.179	90.5187	36.5496	24.8375	29.7873
SETU_01657	aerobactin biosynthesis protein	-0.937396	0.522174	8.06344	3.42182292114729e-07	9.58110417921242e-08	209.2	214.583	202.391	80.8379	60.7849	50.6879
SETU_00179	deoxypurine kinase	-0.937832	0.522017	7.49411	2.50829084864259e-06	7.82586744776489e-07	431.527	435.473	385.599	121.81	111.199	148.368
lysS	lysyl-tRNA synthetase	-0.937924	0.521984	9.41791	1.41276192879415e-08	3.33114391631463e-09	732.433	692.149	688.885	222.216	242.468	181.877
SETU_00967	aspartate kinase	-0.939752	0.521323	6.53194	0.00318402	0.00156587	59.6596	195.726	98.2732	40.0073	41.4944	26.7473
SETU_01842	transcriptional regulator	-0.941216	0.520794	8.76309	6.66029306652599e-08	1.71625236072164e-08	1414.16	1747.18	1317.33	505.792	400.453	459.888
SETU_00768	ribosomal large subunit pseudouridine synthase D	-0.944839	0.519487	7.63311	2.10028824329219e-07	5.76584393526951e-08	326.732	326.682	342.76	111.587	91.4812	99.659
SETU_01224	abrB protein	-0.948888	0.518032	3.98936	0.000681266	0.000292873	18.5626	26.4385	23.5207	7.14036	7.89527	5.75326
SETU_02264	rRNA large subunit methyltransferase	-0.950005	0.517631	5.7189	0.000184785	7.29804953895099e-05	165.759	168.45	171.355	69.2128	48.9811	35.9854
SETU_01338	hypothetical protein	-0.951029	0.517264	8.42765	1.27822744462336e-08	2.99489842798417e-09	571.971	586.79	588.57	177.659	170.686	179.636
SETU_02230	tRNA dihydrouridine synthase B	-0.952854	0.51661	6.51498	4.0531589916616e-05	1.49156250893147e-05	156.011	130.716	142.952	54.3428	34.7462	41.1585
SETU_00238	L-2-haloalkanoic acid dehalogenase	-0.956991	0.51513	7.01181	7.41770056667194e-06	2.47985442102633e-06	267.589	264.343	284.527	105.016	76.3521	65.7912
pyrH	uridylate kinase	-0.958792	0.514488	9.34749	3.86543841661131e-08	9.63511386372166e-09	1432.02	1481.92	1243.37	512.884	357.126	386.307
SETU_01193	Rrf2 family protein	-0.960223	0.513978	7.30471	0.000169856	6.65836606851455e-05	464.299	662.31	602.454	127.808	262.313	128.702
SETU_01215	rod shape-determining protein MreC	-0.962257	0.513253	8.01326	1.5871295997429e-06	4.85828723794983e-07	443.718	518.401	456.61	196.765	121.991	110.164
SETU_01096	acetyl-CoA carboxylase biotin carboxylase subunit	-0.962771	0.51307	9.05364	3.00284829890696e-09	6.52408304099366e-10	632.043	602.766	570.488	195.749	173.464	173.334
SETU_00885	phage capsid and scaffold protein	-0.966021	0.511916	0.759934	0.0454481	0.0285318	5.31046	4.8178	4.2164	0.963564	0.574681	2.65812
SETU_01871	bicyclomycin resistance protein TcaB	-0.966243	0.511837	7.05714	2.95412897823186e-06	9.31638991450806e-07	160.48	194.346	157.992	50.205	55.9787	47.4095
SETU_02085	zinc metalloproteinase aureolysin	-0.96687	0.511615	7.71047	0.000306729	0.000124758	244.524	197.978	190.411	106.464	48.7483	37.0276
SETU_00950	methicillin resistance factor	-0.972607	0.509584	9.15399	7.06405476683141e-09	1.59424562316701e-09	691.629	785.272	623.117	229.611	214.579	183.68
SETU_00370	lipophilic protein	-0.973568	0.509245	7.80849	5.02640334543204e-06	1.64019477587782e-06	289.069	367.866	302.401	105.285	118.863	63.0964
SETU_01565	rod shape determining protein RodA	-0.974137	0.509044	7.08576	2.69893947787172e-06	8.45478303804868e-07	162.226	197.258	158.746	56.2791	55.8466	42.6724
rbgA	ribosomal biogenesis GTPase	-0.974809	0.508807	6.6685	9.12520494180377e-06	3.08527981821829e-06	180.634	190.388	173.783	56.9465	57.6116	47.8637
SETU_02283	hypothetical protein	-0.974977	0.508748	5.81497	7.25119941010898e-05	2.7386635245759e-05	112.131	99.6243	107.384	41.1875	24.6337	29.4904
SETU_01169	GTP-binding protein YqeH	-0.977566	0.507836	8.31159	9.47014661315391e-09	2.17314943333427e-09	444.535	465.594	426.279	129.882	131.911	134.787
hemE	uroporphyrinogen decarboxylase	-0.977846	0.507737	7.43646	4.21858149436627e-07	1.19718902198015e-07	262.415	277.824	234.565	76.6006	82.1577	71.578
SETU_01325	riboflavin specific deaminase	-0.978221	0.507605	7.78759	1.46728067301335e-06	4.46671126984695e-07	338.441	312.114	328.653	101.036	123.041	67.7681
SETU_01431	glycosyltransferase	-0.98124	0.506544	6.74793	9.27795925120148e-05	3.53539078835256e-05	216.208	187.136	210.517	76.459	70.1186	36.697
SETU_00282	secretory antigen SsaA-like protein	-0.984111	0.505537	8.73503	1.10874016387222e-05	3.78138750625894e-06	911.425	779.072	781.245	174.911	198.6	350.463
SETU_00821	xerC protein	-0.988224	0.504098	6.91471	1.52491056050907e-05	5.29705773650519e-06	187.648	207.368	232.896	63.2284	78.289	43.9566
SETU_00511	SNARE associated Golgi protein	-0.988465	0.504014	5.55133	8.76786410036475e-05	3.333634224265e-05	124.035	131.08	122.469	39.3565	45.1849	27.2028
SETU_01376	ribosomal large subunit pseudouridine synthase D	-0.988552	0.503984	7.44134	7.23653074247085e-06	2.41014560728187e-06	349.06	374.832	251.68	119.833	99.1308	71.0478
SETU_00543	ribosomal large subunit pseudouridine synthase D	-0.990683	0.503239	5.65137	2.59074271887317e-05	9.31576539754814e-06	85.242	95.7523	91.8241	26.1455	30.2387	23.9201
thyA	thymidylate synthase	-0.991264	0.503037	7.18131	5.69259059721835e-06	1.87196347639054e-06	234.393	232.548	236.376	69.91	88.9021	48.7944
SETU_01254	hypothetical protein	-0.993615	0.502218	1.95636	0.0108486	0.00588795	55.9901	48.3162	36.1029	13.2598	18.7602	9.48339
SETU_00063	sodium-dependent transporter	-0.994076	0.502057	8.34779	9.66892658384523e-09	2.22690645952141e-09	354.543	422.233	361.337	105.254	118.779	109.792
SETU_02334	transcriptional regulator	-0.995609	0.501524	4.18	0.000961583	0.000424311	34.1703	42.7787	39.3878	11.4926	16.0298	6.7731
SETU_00910	gamma-aminobutyrate permease	-0.999577	0.500147	6.98103	7.46293961394317e-07	2.17760722208952e-07	133.394	128.556	143.147	40.7382	38.2238	39.4006
SETU_01263	acetyl-CoA carboxylase carboxyltransferase subunit alpha	-1.00072	0.499751	8.22664	4.42805585039338e-09	9.73240064802251e-10	498.58	513.84	460.95	144.874	139.656	146.003
SETU_00726	rRNA methylase	-1.00129	0.499553	6.00088	1.40574406698994e-05	4.84167851283273e-06	137.289	137.628	126.77	41.3354	40.2168	35.9944
SETU_00237	iron(III) ABC transporter permease	-1.00351	0.498784	5.02875	4.84814056013575e-05	1.7943223378355e-05	52.9131	52.5257	55.0911	17.42	16.6387	12.8956
SETU_01571	lipoprotein	-1.00448	0.498451	10.2888	4.10315272310644e-09	8.98374490953831e-10	2189.42	2194.79	2284.91	669.903	516.178	752.387
SETU_02072	hypothetical protein	-1.00463	0.498397	2.64399	0.00993483	0.00534599	22.8705	18.4833	22.8857	8.84506	3.13532	6.75227
SETU_01181	protease	-1.00591	0.497957	8.21259	1.32943864548772e-08	3.1234811123459e-09	524.088	498.808	469.05	174.445	136.607	125.352
norR	MarR family transcriptional regulator	-1.00662	0.497709	8.38824	2.19144870807472e-08	5.25947689937933e-09	1181.37	1171.94	1165.04	302.585	318.835	398.179
SETU_01556	programmed cell death antitoxin YdcD	-1.0084	0.497096	5.51236	5.72870192642437e-05	2.13951941420565e-05	366.385	392.087	490.765	101.613	147.505	112.615
SETU_00718	putative Cytosolic Protein	-1.01794	0.493822	3.73122	0.00162484	0.000745033	79.9477	77.3761	88.5147	33.0584	24.4663	14.0939
uppP	undecaprenyl pyrophosphate phosphatase	-1.01794	0.493822	7.80122	2.21573902543462e-05	7.90202507176051e-06	399.68	420.187	368.642	135.512	149.788	60.9323
SETU_00587	tRNA-Asn	-1.01883	0.493515	0.187519	0.0472703	0.0297871	9.97826	21.9931	39.8709	4.07748	7.97953	8.43619
SETU_00723	protein in cluster with ribosomal protein L32p	-1.02322	0.492016	10.4327	7.59399707678965e-10	1.5251943602647e-10	3920.97	4057.11	3654.14	1031.29	1034.31	1271.59
SETU_00043	xanthine permease	-1.02754	0.490546	8.70923	4.72348044457735e-10	9.20830082458657e-11	535.159	452.138	551.855	153.484	144.548	143.296
SETU_01555	PemK family protein	-1.02773	0.490481	7.284	1.79631937620576e-07	4.8708618032695e-08	640.963	664.285	701.229	228.488	170.621	177.53
SETU_00272	membrane protein , putative	-1.03183	0.489088	9.3303	1.37498298174397e-10	2.52996868640891e-11	924.098	942.024	948.955	279.853	253.534	271.346
SETU_00756	cell division protein	-1.03293	0.488717	10.2083	1.37498298174397e-10	2.52811917997789e-11	1316.41	1384.99	1257.17	383.795	426.386	323.36
SETU_01954	gluconokinase	-1.03377	0.488433	6.26921	4.7114130525199e-06	1.52748970544856e-06	82.8759	77.6245	81.0197	25.6929	21.2152	22.1593
SETU_01858	activator of Hsp90 ATPase1-like protein	-1.03594	0.4877	5.49932	1.40574406698994e-05	4.83823283005986e-06	154.425	155.131	139.619	42.3711	47.2388	38.6669
SETU_01162	competence protein ComE	-1.03597	0.487686	2.54994	0.00317565	0.00156041	11.1487	16.3125	13.0798	4.08504	4.26364	3.2418
SETU_00922	Membrane protein involved in cytochrome C biogenesis	-1.03758	0.487145	5.22419	2.01780928785978e-05	7.1481818485124e-06	123.422	131.5	118.593	42.8855	31.1048	32.7512
SETU_00992	response regulator ArlR	-1.0379	0.487035	5.12664	2.69495335401214e-05	9.72452641847748e-06	69.9966	84.5714	92.9414	26.0983	24.7902	19.683
argG	argininosuccinate synthase	-1.03904	0.486652	6.51557	0.00174884	0.00080778	183.652	114.412	55.7845	43.7263	22.4107	35.5743
SETU_00863	(dimethylallyl)adenosine tRNA methylthiotransferase	-1.04302	0.48531	8.72565	1.72170655498878e-10	3.21143580572644e-11	442.506	434.185	404.652	120.283	125.185	118.265
SETU_00442	hypothetical protein	-1.04737	0.48385	6.00356	0.000177329	6.97062642158322e-05	379.145	669.526	426.92	196.573	113.249	110.88
SETU_01033	endonuclease-like protein	-1.04978	0.483041	6.41149	4.0551621457543e-06	1.30789650679907e-06	159.634	218.371	226.663	55.3445	60.3328	54.6809
rpoZ	DNA-directed RNA polymerase subunit omega	-1.04989	0.483007	4.02961	0.00014177	5.50365433325007e-05	122.519	110.547	127.099	36.4713	39.737	25.848
SETU_01291	tyrosyl-tRNA synthetase	-1.05043	0.482824	8.29821	1.5464836203642e-09	3.26877801020139e-10	415.394	371.157	377.45	121.29	97.994	109.749
SETU_00570	permease	-1.05545	0.481148	8.41643	3.69548415039764e-10	7.1108895020283e-11	492.074	502.431	480.334	133.034	142.369	139.144
SETU_02122	alkylphosphonate ABC transporter	-1.05546	0.481145	3.45774	0.00304579	0.00148763	22.1717	15.0189	16.5467	7.5749	2.96478	4.67991
SETU_00020	potassium efflux system KefA protein/Small-conductance mechanosensitive channel	-1.05563	0.481088	6.56668	3.33678757302127e-06	1.05934224423496e-06	188.581	160.455	157.668	57.5449	45.7541	39.9934
SETU_01621	hypothetical protein	-1.05696	0.480643	4.776	2.40043875280712e-05	8.59104395741496e-06	177.183	187.524	200.914	49.8458	54.6264	54.0857
SETU_00789	PP2C protein phosphatase	-1.057	0.480631	6.74245	1.04727164547338e-06	3.13961015400863e-07	208.639	250.683	215.725	63.5549	62.1479	63.9028
SETU_01919	glycerol-3-phosphate transporter	-1.05789	0.480334	6.54609	1.7417295699852e-06	5.3461930800809e-07	111.913	95.8759	114.548	33.3284	27.0748	30.1361
fabI	enoyl-ACP reductase	-1.05878	0.480038	9.02487	2.63335371542421e-10	4.96733669267388e-11	1048.19	1040.66	1077.87	355.859	286.909	249.486
SETU_01581	hypothetical protein	-1.05884	0.480017	6.63594	7.30660300639423e-06	2.43963628802974e-06	699.99	757.323	539.62	215.131	201.897	147.064
mraW	S-adenosyl-methyltransferase MraW	-1.06168	0.479072	8.51056	1.01897379106273e-08	2.35543836334079e-09	538.359	703.177	585.678	173.053	205.88	134.166
SETU_00205	uracil-DNA glycosylase	-1.06691	0.477341	7.17119	1.11113389714851e-07	2.94742886401498e-08	347.278	345.084	346.944	106.941	106.893	77.2611
SETU_00567	tandem five-TM protein	-1.06703	0.477301	2.55642	0.00220736	0.00104094	13.5994	15.4834	15.0481	3.91627	3.45864	4.87544
SETU_00695	potB protein	-1.06857	0.476792	6.34144	1.55914953144503e-06	4.76607393612249e-07	148.561	151.155	177.782	45.7143	44.6012	42.6455
SETU_00049	lipoprotein	-1.07063	0.47611	7.17232	1.51033908026824e-06	4.60414944890193e-07	364.884	357.617	498.435	143.854	116.676	80.6954
SETU_00107	peptidyl-tRNA hydrolase	-1.07438	0.474875	5.66705	5.99310158452291e-05	2.2407891398132e-05	147.693	141.758	126.84	49.3877	43.7702	23.5256
SETU_00334	para-aminobenzoate synthase component I	-1.0769	0.474045	5.45089	1.40593173316424e-05	4.84994185497387e-06	59.9634	64.4147	54.0162	20.6115	12.8255	16.181
SETU_01277	putative membrane protein YfcA	-1.07854	0.473509	6.54677	8.1752902755328e-07	2.41988592155771e-07	185.28	204.17	185.508	57.0193	49.4132	52.8403
SETU_01794	ribulokinase	-1.08315	0.471998	4.99798	2.01780928785978e-05	7.16216096701388e-06	28.6238	32.7745	31.8382	10.8465	8.06874	6.93642
SETU_00765	glyoxalase	-1.08722	0.470668	3.18459	0.00121578	0.000547739	15.2049	17.7429	20.6952	5.25289	6.02586	3.52478
SETU_00549	hypothetical protein	-1.08764	0.470529	3.18147	0.00141557	0.000642657	16.4535	22.6762	22.8041	5.52886	7.31321	4.2283
SETU_01913	poly (glycerol-phosphate) alpha-glucosyltransferase	-1.08797	0.470422	7.79133	9.35580394444448e-10	1.91449293347369e-10	224.607	241.053	233.898	68.6747	60.8979	62.9166
SETU_01125	penicillin-binding protein 3	-1.09203	0.469101	8.9145	1.70369609921466e-10	3.16349465159437e-11	350.954	369.307	367.722	106.517	114.06	78.7036
SETU_01437	hypothetical protein	-1.09437	0.468342	2.37811	0.00290174	0.00140994	29.4952	36.1665	48.4438	8.06961	10.8027	12.0984
SETU_00322	CBS domain-containing protein	-1.0995	0.466677	8.86052	2.6086189062386e-07	7.2272473276e-08	490.63	600.326	532.159	137.726	210.135	96.4106
SETU_00427	hypothetical protein	-1.10067	0.4663	2.22994	0.00231982	0.00109984	24.0476	37.8739	32.9539	10.0362	8.44757	7.44251
SETU_01535	ATPase YjeE	-1.1042	0.465161	4.51394	2.41199504496397e-05	8.64255908742878e-06	87.5291	80.3351	65.8516	22.09	19.8109	21.7421
SETU_01664	cell surface hydrolase	-1.10609	0.464552	4.20086	2.97080425201405e-05	1.07699472041436e-05	31.1467	34.1619	34.8086	11.3237	8.36407	7.60924
SETU_02141	acetyltransferase	-1.1068	0.464323	3.42554	0.000415647	0.000172034	32.0311	32.4661	33.2829	9.90244	10.4114	6.36062
SETU_02335	hypothetical protein	-1.10869	0.463715	3.92051	0.000285079	0.000115232	35.8522	52.2939	47.689	8.6598	13.8191	14.0834
SETU_01570	HD domain-containing protein	-1.11132	0.462869	4.83722	9.97651350619802e-06	3.38571363620867e-06	59.2655	72.8869	74.5246	21.0243	17.9044	17.0489
SETU_00923	exonuclease SbcD	-1.11187	0.462693	5.71069	0.000120272	4.64376694526516e-05	66.6206	77.8674	75.238	21.3415	28.1233	10.3676
SETU_00066	cystathionine gamma-synthase	-1.11407	0.46199	8.4033	2.83477301380516e-06	8.9041712349417e-07	328.17	614.136	457.057	82.7461	141.957	150.087
SETU_01202	single-strand DNA-specific exonuclease	-1.11431	0.461912	8.42865	1.05058428219829e-10	1.88441643880619e-11	233.531	242.807	239.34	70.8868	70.0719	52.9158
SETU_00514	ATP-dependent nuclease subunit B	-1.11446	0.461864	7.77059	5.0083885081422e-09	1.11133505001724e-09	89.2542	113.032	94.0338	28.8269	29.8269	21.6227
SETU_00693	Cro/CI family transcriptional regulator	-1.11469	0.461791	6.26182	8.50540597706576e-07	2.52118139278076e-07	224.185	210.557	237.819	60.5986	66.5345	54.5004
SETU_01759	SMR-type multidrug efflux transporter	-1.11562	0.461492	2.83154	0.000788641	0.000342259	34.3916	39.1328	32.6319	9.5184	8.44437	10.6125
SETU_00346	putative 5'(3')-deoxyribonucleotidase	-1.11566	0.461481	6.36296	1.8660658689633e-06	5.74760046348807e-07	238.045	235.586	247.118	77.8125	69.602	48.0659
SETU_01329	DNA-binding protein	-1.12074	0.459859	2.33944	0.00212896	0.00100039	14.0551	16.2334	19.7404	4.80317	3.20514	5.35799
SETU_00337	urea amidolyase	-1.12886	0.457278	5.99273	6.93134493211978e-06	2.30097485553759e-06	123.234	151.147	137.424	48.8098	35.4345	26.6165
SETU_02364	lantibiotic ABC transporter permease	-1.13157	0.456419	7.87261	1.84781780690357e-09	3.9134836078842e-10	482.956	440.531	529.863	142.82	102.433	141.951
SETU_00175	teichoic acid biosynthesis protein B	-1.13302	0.455961	4.35507	1.83049365119403e-05	6.42792296882452e-06	17.9995	22.2038	17.0393	4.96506	4.81033	5.46642
SETU_00720	methyltransferase	-1.134	0.45565	5.91177	3.59429631437121e-06	1.14866143267695e-06	153.464	203.453	169.015	48.4332	55.4896	36.6018
SETU_01892	para-nitrobenzyl esterase chain A	-1.13404	0.455637	4.85307	2.91071554693581e-05	1.05398541910097e-05	29.0099	40.01	31.9009	10.8557	9.87773	6.32213
truA	tRNA pseudouridine synthase A	-1.13662	0.454825	7.50201	7.79038577679279e-10	1.56791764265556e-10	364.03	356.936	348.613	102.347	93.3402	89.1887
SETU_00719	hypothetical protein	-1.14292	0.452843	4.52062	1.03639972259266e-05	3.52594095096785e-06	88.9911	87.6735	103.261	23.7547	29.0436	21.3085
SETU_01998	dihydroorotate dehydrogenase 2	-1.14433	0.4524	6.14917	4.39673644634486e-07	1.25700380929186e-07	107.689	102.007	106.676	32.7185	24.2336	26.8917
SETU_01864	ABC transporter periplasmic amino acid-binding protein	-1.14701	0.45156	8.94057	2.7176176416726e-10	5.13772766783578e-11	973.865	1020.05	969.166	206.293	264.869	306.901
SETU_02087	hypothetical protein	-1.1476	0.451375	5.5896	4.11274777652701e-06	1.32820107140893e-06	157.16	124.462	172.579	49.4891	36.3134	34.4063
SETU_01609	hypothetical protein	-1.14966	0.450731	8.35324	5.69720000235101e-11	9.90713095145671e-12	767.261	805.888	759.968	238.097	212.515	166.839
SETU_01171	5'-methylthioadenosine nucleosidase	-1.15158	0.450131	6.09742	9.46528170278014e-07	2.82165029287088e-07	166.774	152.152	155.248	36.1222	49.6948	38.8783
SETU_01067	ribosomal large subunit pseudouridine synthase B	-1.15174	0.450083	8.05076	6.58376500740996e-09	1.4775354732419e-09	581.213	605.703	519.515	179.32	170.709	102.305
SETU_02201	diaminopimelate epimerase	-1.15384	0.449427	1.70094	0.0130387	0.00719738	4.40042	7.80231	6.2706	1.43854	0.609957	2.72827
SETU_01804	hypothetical protein	-1.15632	0.448657	3.65761	0.000136403	5.28957519795804e-05	47.2311	59.0379	47.7927	15.1254	14.6736	10.788
SETU_01265	tRNA-Ile	-1.15633	0.448654	4.62646	4.94609858475003e-05	1.83474225396412e-05	558.107	560.828	485.978	202.017	127.264	95.9697
SETU_02260	hypothetical protein	-1.16209	0.446865	1.96882	0.00119352	0.000537212	16.0425	14.0849	16.702	3.98015	3.75853	4.44419
SETU_02205	ABC-2 family transporter protein	-1.16796	0.445049	1.98042	0.00365732	0.00181095	5.0289	6.66878	4.42057	1.77909	0.742748	1.66569
SETU_00428	Na뚶Ʝ騫똩� ATP synthase	-1.16989	0.444456	5.85469	6.06028245910579e-07	1.75301644185502e-07	63.7066	69.2338	77.8129	22.0182	17.198	15.6826
SETU_01563	UDP-N-acetylmuramoylalanyl-D-glutamyl-2, 6-diaminopimelate-D-alanyl-D-alanyl ligase	-1.17055	0.444253	8.5665	1.74200607382429e-12	2.6038406577163e-13	412.582	481.428	438.769	115.599	115.366	115.001
SETU_01948	N-acetyltransferase	-1.17065	0.444221	0.756591	0.00483003	0.00245264	16.9075	16.7482	20.2788	6.58143	4.49138	3.02596
SETU_00830	phosphatidate cytidylyltransferase	-1.17387	0.443231	7.50332	2.94035588179078e-09	6.37592959630421e-10	333.537	370.776	401.387	89.0827	116.637	80.6736
SETU_02064	SMI1 / KNR4 family protein	-1.17669	0.442366	2.92009	0.000513217	0.000214795	23.8101	29.5837	23.8252	8.31866	5.39487	6.31259
SETU_00479	D-alanine--poly(phosphoribitol) ligase subunit 1	-1.17718	0.442215	10.9164	1.26851477525144e-12	1.84802573573473e-13	2199.58	2224.25	1902.22	518.921	504.215	610.019
SETU_01234	hypothetical protein	-1.17784	0.442014	7.19512	1.98700672072142e-08	4.76044978564416e-09	255.244	237.531	263.429	75.3516	73.784	47.2323
SETU_00790	protein kinase	-1.17839	0.441845	8.71046	1.57099817994406e-12	2.32176994172785e-13	331.366	362.207	303.139	94.9601	81.4828	81.6579
SETU_01758	SMR-type multidrug efflux transporter	-1.18214	0.440698	2.82934	0.00061568	0.000263122	29.4451	39.6056	35.1113	7.75158	7.72823	11.1706
SETU_00581	nucleotidase	-1.18383	0.440181	6.92596	1.09367583432205e-07	2.89651410437294e-08	114.345	155.312	115.571	35.6867	37.7701	26.0865
holA	DNA polymerase III subunit delta	-1.18444	0.439995	6.51764	4.77154058305563e-08	1.21146904066633e-08	143.326	153.763	151.789	39.4205	40.5782	35.5367
rnhB	ribonuclease HII	-1.19336	0.437283	6.63663	4.36293100289682e-07	1.24366496377311e-07	206.005	218.925	191.587	67.988	52.4023	38.4206
SETU_01802	divalent cation transport	-1.19702	0.436175	6.24856	7.70103331840544e-07	2.26005062018046e-07	122.599	134.736	125.974	41.8986	33.0472	23.4754
SETU_01407	tRNA-Ser	-1.20045	0.435139	3.77191	0.00293379	0.00143169	118.501	266.925	327.655	34.027	48.7792	94.9988
guaA	GMP synthase	-1.20286	0.434414	9.70713	5.31318453478733e-14	6.82324750783215e-15	877.518	862.762	855.285	222.922	211.108	224.905
SETU_00766	secretory antigen SsaA	-1.2036	0.43419	1.91896	0.000991012	0.000438549	11.1821	12.6968	14.5972	3.77167	3.51778	2.50892
SETU_01279	iron-sulfur cofactor synthesis protein nifZ	-1.20449	0.433924	6.41354	6.2409779133774e-08	1.59769034582462e-08	127.597	118.438	111.979	33.6768	28.3405	29.0185
SETU_02256	lipoprotein	-1.20726	0.43309	3.77591	4.34152518688925e-05	1.60133728998526e-05	27.5169	29.6421	36.0524	8.67912	6.43047	8.4242
SETU_00391	tRNA-Arg	-1.20795	0.432883	-0.439602	0.0168045	0.00952373	12.8469	22.413	14.5194	2.6561	4.99001	4.8848
moaC	molybdenum cofactor biosynthesis protein MoaC	-1.21007	0.432247	5.8849	6.82857544119553e-06	2.26277426198774e-06	149.619	222.261	207.676	51.0875	64.7759	31.1286
SETU_00009	ABC transporter ATP-binding protein	-1.21277	0.431439	5.57557	8.67932682646717e-07	2.57638964743552e-07	92.7503	93.9814	84.3092	28.3099	22.3477	18.1237
SETU_00933	sodium:alanine symporter	-1.21303	0.431361	8.14597	5.76558756102996e-13	8.18106529712462e-14	305.534	311.945	314.097	80.3777	77.0562	77.4575
SETU_01077	AtsA/ElaC family protein	-1.21311	0.431337	6.0869	3.24835182868273e-07	9.08170784945404e-08	112.364	126.268	114.988	37.1427	29.3959	23.1465
ipk	4-diphosphocytidyl-2-C-methyl-D-erythritol kinase	-1.21463	0.430884	8.12346	5.80194136358622e-10	1.14573073664082e-10	482.188	627.028	464.717	162.831	138.476	97.9115
SETU_00846	GntR family transcriptional regulator	-1.21495	0.430789	7.04048	1.07325618838042e-08	2.48995435704258e-09	247.938	358.013	278.996	73.2116	78.124	71.5045
SETU_01805	esterase	-1.21603	0.430466	6.75425	7.45562434737292e-08	1.9368927251912e-08	182.291	198.654	194.226	53.3655	55.217	36.7268
SETU_01292	sgtA protein	-1.21649	0.43033	5.26719	2.76246287545698e-07	7.66510751547853e-08	67.3359	64.6201	72.0377	18.4207	16.3117	16.5938
SETU_00269	membrane protein	-1.2171	0.430148	6.59761	4.27971121057836e-08	1.07578424956433e-08	189.278	171.802	196.258	53.1112	40.0273	47.0894
cmk	cytidylate kinase	-1.21824	0.429808	7.90841	6.81029941864803e-12	1.06384045655512e-12	615.941	566.478	597	166.781	155.942	125.863
recU	Holliday junction-specific endonuclease	-1.21922	0.429515	7.76336	8.29082231596992e-11	1.46616647271889e-11	546.335	583.055	534.632	134.599	164.694	119.171
SETU_01170	HAD superfamily hydrolase	-1.22269	0.428482	7.45688	1.30589550590036e-10	2.38635220867686e-11	549.157	548.262	501.712	140.275	131.393	129.449
SETU_00583	hypothetical protein	-1.22372	0.428177	8.0272	5.32909719121906e-12	8.25729585839417e-13	2014.43	2244.86	2512.54	511.723	594.528	582.659
SETU_01474	pyrazinamidase/nicotinamidase-like protein	-1.22423	0.428025	7.35927	3.41627142691639e-10	6.51608823744474e-11	476.607	488.901	455.829	141.472	107.865	107.615
SETU_00198	hypothetical protein	-1.22974	0.426396	0.994431	0.00473213	0.00239695	5.27937	10.5902	10.6053	1.45866	2.50113	2.58679
SETU_01336	CrcB family protein	-1.23287	0.425471	4.76852	2.13258333788146e-06	6.61774282113108e-07	117.877	115.979	137.155	28.5279	37.8044	25.9379
SETU_00573	multidrug resistance protein-like protein	-1.23463	0.424952	7.99993	7.80847199085531e-12	1.22962885245469e-12	323.158	352.419	354.998	94.9082	94.636	67.3292
SETU_00512	type-I signal peptidase	-1.23867	0.423762	8.43136	2.4832324284432e-10	4.67370482321731e-11	1005.84	1130.53	1045	352.698	254.63	186.924
SETU_02189	branched-chain amino acid transport system carrier protein	-1.23874	0.423743	8.07413	2.45675652792714e-13	3.36187735400556e-14	321.692	313.009	317.446	80.477	78.9627	76.4994
SETU_00513	type-1 signal peptidase 1B	-1.23883	0.423715	7.44918	1.06694787909634e-09	2.20577435215285e-10	475.592	492.179	493.399	112.691	151.096	98.5575
SETU_00546	hypothetical protein	-1.24297	0.422502	2.07597	0.00188802	0.000879222	30.5445	57.6331	42.8863	11.1933	6.85724	14.0966
yhaI	Inner membrane protein yhaI	-1.24379	0.422262	4.7501	7.4723696057192e-07	2.18350505531332e-07	73.581	73.5343	79.2983	18.3308	19.8893	17.6442
SETU_01836	transcription regulatory protein	-1.24733	0.421226	6.50422	1.1536633530726e-08	2.69107156885145e-09	70.2591	71.199	66.0457	18.939	16.7935	15.504
SETU_00055	cobalamin synthesis protein	-1.2475	0.421177	4.37309	5.43867215508776e-06	1.78617443409198e-06	27.4268	29.3966	26.1727	8.15835	4.78152	7.50195
SETU_01742	urea transporter	-1.25054	0.420292	3.40507	0.000156389	6.10409723643784e-05	17.6243	18.1233	20.8871	4.89229	3.05498	5.88288
secE	preprotein translocase subunit SecE	-1.2511	0.420129	6.97129	4.4885348528157e-09	9.8842262232531e-10	1057.47	1292.85	968.377	289.092	295.026	233.818
SETU_01738	acetyltransferase	-1.25114	0.420117	4.99165	5.4640887109993e-07	1.5736575487678e-07	67.0219	71.7582	64.0326	19.4328	16.5805	14.0107
xseA	exodeoxyribonuclease VII large subunit	-1.25278	0.41964	8.41899	1.27233474033122e-11	2.04644998234327e-12	411.282	455.774	365.1	110.78	115.182	77.8726
SETU_01560	membrane-flanked domain-containing protein	-1.25465	0.419094	6.41989	6.96102342055553e-08	1.79667678181075e-08	86.7833	97.1302	88.8805	26.1595	24.4635	16.5721
SETU_00372	DegV family protein	-1.25612	0.41867	8.46306	7.65883514855906e-13	1.09319794331011e-13	637.93	607.397	717.641	191.022	157.872	133.082
SETU_01610	hypothetical protein	-1.25616	0.418656	7.81595	5.11836888638912e-12	7.90922686865182e-13	258.893	320.393	333.788	74.5776	75.5887	72.9199
SETU_02073	IS605/IS200-like transposase	-1.25857	0.417957	1.90906	0.00168186	0.00077472	10.7039	13.9952	12.1629	4.53215	1.60349	2.89606
SETU_02145	sulfurtransferase	-1.25945	0.417704	5.44034	3.59802114057485e-07	1.01199078817011e-07	73.5502	69.7765	74.162	23.171	14.1176	16.0432
SETU_01385	glutamine-binding periplasmic protein	-1.26014	0.417504	3.3527	0.000940192	0.000413408	9.77804	12.6843	11.3693	3.57234	1.18881	3.47535
SETU_01932	molybdopterin biosynthesis protein moeB	-1.26036	0.41744	6.50873	0.00222624	0.00105172	206.293	35.478	198.325	45.7286	22.2862	39.3388
SETU_00211	hypothetical protein	-1.26039	0.417431	6.13414	8.94419630521918e-07	2.65878003851989e-07	139.003	157.589	146.052	46.8496	40.0355	22.0622
SETU_02212	Zn-binding lipoprotein adcA	-1.26431	0.4163	6.74434	1.27822744462336e-08	2.99777973328511e-09	176.62	173.745	169.628	45.6012	35.6071	45.3133
SETU_00271	hypothetical protein	-1.26619	0.415756	9.43971	1.72935344594561e-13	2.33007622190566e-14	2078.96	2457.3	2161.22	650.99	551.592	433.249
SETU_01249	alkaline phosphatase synthesis sensor protein	-1.26694	0.415541	6.50668	2.24303204828812e-08	5.41160995229092e-09	82.5184	97.1828	78.8664	20.3363	24.4035	18.1892
SETU_01891	amino acid transporter	-1.26974	0.414734	10.0506	3.10722979964071e-15	3.48009737559759e-16	936.836	1137.19	977.059	234.791	248.831	255.107
SETU_01381	rRNA methylase	-1.2706	0.414488	6.2091	3.38707008852772e-08	8.34288842858408e-09	267.632	263.092	229.017	72.4641	52.7667	59.4761
SETU_00409	hypothetical protein	-1.2742	0.413455	5.074	3.71585494003722e-07	1.04826223571576e-07	75.6584	90.3883	85.6547	17.3718	22.8771	20.4233
SETU_01827	transcription repressor of sporulation, septation and degradation PaiA	-1.27759	0.412484	4.3913	1.25359554933673e-06	3.77926068768463e-07	55.1195	57.0344	76.0413	17.1439	15.2642	12.9977
SETU_01105	lipoate-protein ligase A	-1.27789	0.412399	6.71754	4.43755235357152e-08	1.11919741464814e-08	217.122	221.749	173.369	62.3461	42.6857	43.4989
SETU_00317	ebsC protein	-1.27844	0.412242	5.91879	8.93263250736466e-08	2.32812611455104e-08	153.91	227.935	196.284	47.1086	47.2232	44.8948
SETU_00236	iron-binding protein	-1.28186	0.411264	7.19953	5.04836058821164e-10	9.88415862534067e-11	276.083	254.144	270.554	82.1517	56.3191	55.0143
SETU_01949	N-acetyltransferase	-1.28233	0.411131	2.94102	0.000216884	8.62057396261619e-05	32.1547	43.5078	35.1231	12.0468	7.05057	7.66112
SETU_01632	ABC transporter permease	-1.2826	0.411054	7.89276	8.98026050515424e-12	1.43483810203645e-12	467.045	498.239	454.252	136.181	120.871	86.0408
SETU_00003	poly (glycerol-phosphate) alpha-glucosyltransferase	-1.28431	0.410568	3.73981	0.000144745	5.62525137245151e-05	11.696	13.3245	14.4888	5.00888	1.92733	2.61071
SETU_02030	choline transporter	-1.28665	0.4099	7.64289	1.38430565061688e-11	2.23820366247108e-12	212.782	177.376	206.119	55.3658	39.1715	48.5165
SETU_01136	ATP/GTP-binding protein ,-like protein	-1.28861	0.409345	6.8721	1.23278111309306e-09	2.56418471523356e-10	228.325	239.327	225.409	56.6672	61.1178	48.3769
SETU_01939	adhesion lipoprotein	-1.29206	0.408366	4.50317	1.12996798585123e-06	3.39704059746433e-07	40.3159	36.0519	39.4889	11.2314	9.85181	6.73866
SETU_02371	hypothetical protein	-1.2928	0.408158	5.60809	2.24288709179991e-07	6.1762027706827e-08	117.651	136.903	147.882	31.2271	39.9022	24.9924
SETU_00180	deoxypurine kinase	-1.29328	0.408021	6.68909	4.58173973564411e-09	1.01280562577396e-09	227.212	274.581	253.612	57.4296	59.4053	62.9726
pyrG	CTP synthetase	-1.30116	0.405799	9.51113	1.33027658898606e-13	1.76436684433941e-14	796.476	788.664	616.96	170.394	157.389	194.518
SETU_01803	3-hydroxyacyl-CoA dehydrogenase	-1.31019	0.403267	5.10299	2.32106349844003e-05	8.28741830179849e-06	108.542	126.394	112.505	45.3545	22.9291	14.7707
SETU_00796	DAK2 domain-containing protein	-1.31161	0.402872	9.61344	7.9603050918661e-16	8.51333681403785e-17	696.135	788.377	810.11	174.843	198.918	166.277
SETU_02257	hypothetical protein	-1.31462	0.402032	1.7362	0.000693929	0.000298901	33.6065	44.3502	40.218	12.1134	5.74681	9.87301
SETU_01895	ABC transporter ATP-binding protein	-1.31703	0.401359	6.43322	1.60594707032277e-08	3.80693979196514e-09	168.818	259.831	205.553	52.7578	52.1506	44.1123
SETU_00457	hypothetical protein	-1.31852	0.400947	3.40998	1.40593173316424e-05	4.85416429976706e-06	107.212	107.126	112.717	24.3487	27.6556	24.5848
SETU_01740	IAG-nucleoside hydrolase	-1.32284	0.399746	4.35012	3.6201125261561e-07	1.01972853894671e-07	29.7258	39.3565	36.303	8.69768	8.65961	7.29762
SETU_01389	tRNA-Gly	-1.32478	0.399209	4.40606	8.38425622232918e-05	3.18425225791197e-05	302.283	532.723	562.996	71.3559	81.3912	168.255
SETU_02000	hypothetical protein	-1.32575	0.39894	6.02515	6.41681955961965e-08	1.64540762602457e-08	152.932	140.676	148.942	39.7711	25.4007	38.0244
SETU_02253	lipoprotein	-1.32746	0.398469	2.89088	0.000589779	0.000251308	13.5624	17.2801	17.7977	4.46712	1.74841	5.04127
SETU_00953	transferrin receptor	-1.32839	0.398213	6.60323	8.74663094186632e-09	2.00343883468433e-09	131.626	192.58	140.062	38.753	33.8413	35.6011
SETU_01520	accessory gene regulator C	-1.33755	0.395692	6.12799	3.12431861333328e-09	6.81430333350164e-10	81.6129	91.3562	91.3921	21.4186	20.767	18.9958
SETU_01390	tRNA-Cys	-1.33905	0.395281	-0.605671	0.0109253	0.00594337	13.6849	14.8629	15.5825	1.55	2.15702	6.17627
SETU_00568	putative EsaC protein	-1.33931	0.39521	1.79073	0.000348493	0.000142479	15.253	22.9821	18.1899	4.41499	3.94973	4.63975
SETU_02245	two-component sensor histidine kinase	-1.34137	0.394646	2.96004	7.27972387638712e-05	2.75250191199816e-05	10.4307	10.4422	13.9453	2.17796	2.77833	3.01998
SETU_02039	uroporphyrin-III C-methyltransferase	-1.34216	0.39443	6.13239	4.52213372225103e-07	1.29666234309598e-07	97.9652	202.189	139.27	28.7596	35.2219	36.9082
SETU_00485	NADH dehydrogenase	-1.34288	0.394234	5.67899	2.70306131951421e-08	6.60116027502418e-09	67.8056	77.3637	89.537	20.1699	19.7198	14.3096
SETU_00335	para-aminobenzoate synthase component I	-1.34458	0.393769	4.75715	2.22971093704578e-07	6.13053154480377e-08	75.0822	72.452	69.341	19.5407	13.3377	17.1129
SETU_01188	TPR domain-containing protein	-1.34519	0.393602	6.54252	1.78595503932568e-08	4.24869304092214e-09	217.109	245.207	217.383	66.9076	54.2751	36.3954
SETU_00434	CSD family cold shock protein	-1.34858	0.39268	8.67205	6.07602615275941e-05	2.27435252623289e-05	2846.93	4870.18	2207.32	971.958	1078.42	262.023
SETU_01450	UDP-N-acetylmuramyl tripeptide synthetase-like protein	-1.34882	0.392614	8.00866	8.75355161982907e-14	1.15362596084484e-14	311.52	361.996	283.108	76.8983	79.7807	63.5795
SETU_01335	camphor resistance protein CrcB	-1.34893	0.392583	4.07176	2.53046468073584e-06	7.91635898015464e-07	75.8026	66.586	82.1975	20.15	20.3839	11.3073
SETU_00268	pyrimidine nucleoside transporter	-1.34921	0.392506	8.0298	9.5301006761301e-15	1.12756138526002e-15	350.561	336.651	318.722	72.9942	79.7558	77.9527
SETU_00902	thermonuclease	-1.34977	0.392354	5.277	5.04163984094119e-08	1.28641420783594e-08	118.797	128.54	105.316	32.1577	28.1288	21.094
SETU_00523	hypothetical protein	-1.3499	0.392318	5.97809	5.22348783387997e-08	1.3350135221748e-08	457.409	503.535	626.845	95.847	134.33	131.577
SETU_01793	aldose 1-epimerase	-1.35255	0.3916	6.63465	2.76163258048546e-09	5.9651263738486e-10	135.938	192.578	151.763	39.1357	34.5716	36.296
trpA	tryptophan synthase subunit alpha	-1.35258	0.391591	2.38303	0.000105053	4.02075790629121e-05	10.9924	11.6762	12.2058	2.37342	2.53103	3.03646
SETU_00637	acetyltransferase	-1.3564	0.390555	4.73661	4.68610738706241e-07	1.34565273177961e-07	106.013	157.418	132.142	33.2457	33.9813	23.4025
SETU_00925	Large-conductance mechanosensitive channel	-1.36283	0.388819	7.77139	6.98230919987097e-12	1.09365011467453e-12	987.335	998.092	1069.68	204.317	199.078	286.97
SETU_01879	integral membrane efflux protein	-1.36308	0.388751	7.38514	1.86675037572258e-12	2.79816056318837e-13	188.476	209.972	185.101	50.0015	39.8437	43.0306
SETU_02363	hypothetical protein	-1.36632	0.38788	2.1774	0.00124332	0.000561196	33.81	45.2081	47.0601	4.07169	10.0651	13.9911
SETU_01147	hypothetical protein	-1.36659	0.387808	8.49353	5.15974760308934e-09	1.14709336186576e-09	853.035	913.433	710.299	288.347	167.055	113.621
SETU_00070	autolysin (N-acetylmuramoyl-L-alanine amidase	-1.37306	0.386073	10.4734	4.09794906407752e-11	7.03984512902581e-12	2093.39	2832.42	2229.86	411.902	460.869	729.357
ywiB	putative beta-barrel protein ywiB	-1.37373	0.385891	5.86498	1.03489834055579e-07	2.71470175227899e-08	218.892	202.214	204.926	62.9993	49.4883	30.0324
SETU_00023	hypothetical protein	-1.37667	0.385107	1.67949	0.000315327	0.000128653	28.1985	20.8289	33.128	7.50384	5.15257	5.81061
SETU_00730	Z-ring-associated protein	-1.37885	0.384524	4.764	1.37127125420332e-07	3.67789384811585e-08	166.881	183.416	149.54	46.2242	36.7018	30.1187
rpmH	50S ribosomal protein L34	-1.38025	0.384152	6.97123	9.00414610658207e-11	1.60063447643718e-11	1406.72	1757.38	1322.26	361.474	306.592	340.745
SETU_01815	TcaR transcription regulator	-1.38193	0.383706	4.42663	1.46669751222476e-07	3.94618825394368e-08	67.9683	71.6176	92.2673	15.584	17.4766	18.675
SETU_02301	RND efflux transporter	-1.38354	0.383278	5.69074	4.64927724181393e-08	1.17651184098113e-08	79.7599	74.371	72.0489	23.2777	13.3801	14.363
SETU_01721	MarR family transcriptional regulator	-1.38973	0.381636	5.61175	3.81417527449732e-08	9.45915468075336e-09	182.13	190.943	171.598	43.2027	50.0123	28.928
SETU_01087	branched-chain alpha-keto acid dehydrogenase E1	-1.39052	0.381426	8.31015	4.47876451964735e-16	4.62019918868885e-17	502.634	536.119	521.423	114.435	127.011	106.583
SETU_02252	hypothetical protein	-1.39607	0.379963	0.293551	0.00230079	0.00108985	11.8458	19.0696	23.9138	3.08591	3.5787	5.35996
SETU_00848	precessing proteinase	-1.39818	0.379407	7.35627	8.8389638037855e-13	1.27281078774511e-13	370.828	430.078	361.28	95.0002	86.6386	76.882
SETU_00162	ribosomal protein L7Ae-like protein	-1.39852	0.379317	10.7732	4.20804516863777e-18	3.75623400316297e-19	11020.1	12261.7	9773.1	2380.36	2465.8	2485.64
SETU_01112	ComYC protein	-1.40406	0.377865	-1.05934	0.0163782	0.00926142	0.847968	1.72595	2.54462	0.409074	0.341568	0.376162
SETU_01622	mannnose-6 phospate isomelase pmi	-1.40594	0.377373	7.25921	7.71581996028192e-12	1.21178982955165e-12	280.613	291.645	229.808	66.2253	62.4479	49.1761
SETU_02247	hypothetical protein	-1.41085	0.376091	-0.548061	0.00870204	0.00463132	1.14869	1.61404	2.8203	0.37405	0.195202	0.630584
SETU_00929	HesB/YadR/YfhF-family protein	-1.41295	0.375544	4.93674	1.40722714237642e-08	3.31216830563544e-09	156.277	184.498	168.37	35.9328	38.8337	36.9083
SETU_02031	anaerobic C4-dicarboxylate transporter	-1.41791	0.374254	7.51401	1.11685741145496e-12	1.61297723001706e-13	236.884	247.258	208.355	62.3574	48.5247	41.5491
SETU_00751	cell division protein	-1.41949	0.373844	7.28397	1.26765354364495e-09	2.64205685938631e-10	500.854	631.426	780.45	155.664	172.384	91.073
SETU_01715	hypothetical protein	-1.42347	0.372815	2.28075	0.000434586	0.000180239	44.4568	38.9322	57.2942	9.5401	15.9778	5.30432
SETU_02351	RND efflux transporter	-1.42559	0.372267	3.211	0.000149699	5.82950494653753e-05	42.4247	44.6825	45.2611	16.2269	6.8661	6.0492
SETU_01497	hypothetical protein	-1.42627	0.372093	3.7093	7.84827524897396e-06	2.63371594670831e-06	30.6472	38.07	37.243	7.19594	10.6184	5.30499
trmD	tRNA (guanine-N(1)-)-methyltransferase	-1.42735	0.371812	6.79579	7.93019113529666e-11	1.39571363981221e-11	270.097	252.528	220.182	57.6241	49.0335	55.0584
SETU_01252	hypothetical protein	-1.43112	0.370843	5.0688	4.62986058318267e-08	1.16964898943562e-08	287.093	397.17	325.78	65.0842	64.8093	87.9741
SETU_00881	hypothetical protein	-1.4405	0.368439	-0.750552	0.0149649	0.00838032	8.93052	4.73207	13.9532	0.352492	1.47161	3.88958
SETU_00742	tRNA-Arg	-1.44159	0.368161	-0.60495	0.0100522	0.00541763	8.80435	16.617	18.7345	1.52905	1.06394	6.56148
SETU_02352	hypothetical protein	-1.44189	0.368085	3.88509	6.73678961948469e-06	2.22915940332248e-06	71.1478	75.7721	76.438	23.4861	15.9395	9.14927
SETU_00033	putative lipoprotein	-1.4444	0.367444	6.3611	1.84342960844821e-10	3.45400495056613e-11	212.503	201.441	237.478	54.3047	45.3053	40.6387
SETU_00042	xanthine phosphoribosyltransferase	-1.44502	0.367288	6.17184	1.12353736496182e-09	2.32749635183669e-10	241.296	180.332	193.912	54.4869	39.3657	39.0024
SETU_02255	hypothetical protein	-1.44691	0.366807	0.331681	0.00109324	0.000488391	11.6603	17.4764	12.6444	3.29072	2.11359	3.49149
SETU_01026	putative N6-adenine-specific DNA methylase	-1.4514	0.365665	6.52376	3.78868239360212e-11	6.44474815585371e-12	131.413	137.98	131.05	26.727	30.8757	27.935
SETU_02202	phage protein	-1.45406	0.364992	3.61526	2.65591976750578e-05	9.5724939830945e-06	33.1076	42.1732	30.638	9.95667	4.06044	8.60989
SETU_00935	permease	-1.45471	0.364829	7.66193	3.29449156393725e-15	3.70370209503682e-16	241.229	302.259	279.531	56.8074	63.9166	54.7162
SETU_00850	ACT domain-containing protein	-1.4556	0.364604	8.34929	6.72049955566884e-16	7.04591321836439e-17	532.509	767.106	650.429	149.453	139.66	126.944
SETU_01436	aminopeptidase	-1.46162	0.363085	8.12584	7.48208573509175e-17	7.25981369908751e-18	388.428	386.466	338.374	88.8971	79.2388	69.1127
SETU_02372	hypothetical protein	-1.46183	0.363032	4.2794	3.60358439483311e-08	8.90654332533489e-09	33.7705	46.3835	39.9465	9.85348	7.97155	7.71677
SETU_01677	cobalt transport family protein	-1.46543	0.362129	6.43495	7.21749153233278e-11	1.26723956588748e-11	169.159	184.736	177.517	37.2955	43.1264	32.2294
SETU_00574	diacylglycerol glucosyltransferase	-1.4658	0.362034	6.71311	1.86376425852123e-09	3.95510394229347e-10	149.157	150.73	141.766	35.566	38.1931	20.337
SETU_01511	transcriptional repressor DicA	-1.46813	0.36145	5.72081	8.62045886830829e-10	1.75675877568893e-10	123.743	140.405	130.162	32.8169	28.662	22.2133
SETU_00378	LysM domain-containing protein	-1.47201	0.360481	4.88597	7.13675024972068e-09	1.61365679330527e-09	57.2253	67.1341	58.8756	11.7865	13.0399	13.6994
SETU_00181	Cu binding protein (Mn oxidation	-1.47423	0.359925	5.32207	2.58316190342271e-09	5.53612382670383e-10	117.035	142.088	144.507	35.6426	25.4153	24.1574
SETU_01404	tRNA-Thr	-1.47431	0.359905	2.69346	0.000413922	0.000170972	82.0435	154.21	210.323	18.8583	31.7112	41.9075
SETU_02053	ABC transporter ATP-binding protein	-1.47622	0.359429	4.79947	4.21860392109644e-08	1.05864755240988e-08	50.1037	73.2504	60.986	11.4812	16.1877	11.0668
SETU_01176	urea amidolyase	-1.48249	0.357871	5.80111	6.06093128788061e-09	1.35254466634809e-09	80.0342	112.462	82.8144	21.0372	23.0156	13.8521
SETU_00281	low-affinity inorganic phosphate transporter	-1.48468	0.357329	8.37466	1.4433482797222e-18	1.25191471841168e-19	516.401	526.599	588.294	114.457	116.538	109.472
SETU_00759	alanine racemase domain-containing protein	-1.48715	0.356717	8.25277	3.99602052981986e-11	6.8479172868913e-12	597.553	901.401	766.719	154.198	219.752	100.1
ydjM	Inner membrane protein ydjM	-1.48965	0.3561	6.02816	1.28320970799168e-06	3.87934555931802e-07	168.96	222.186	245.48	35.716	72.0801	24.8703
ksgA	dimethyladenosine transferase	-1.49145	0.355655	7.47896	4.4448222933367e-13	6.25082377252404e-14	303.702	367.882	323.722	67.551	84.9237	54.9068
SETU_01129	ABC transporter ATP-binding protein	-1.49149	0.355645	7.67267	3.44880027077802e-13	4.76297468974817e-14	381.526	529.178	383.931	115.272	81.5503	74.021
prfA	peptide chain release factor 1	-1.49205	0.355507	8.57083	1.87781151047521e-17	1.75525960137051e-18	579.346	608.612	566.315	150.586	105.914	109.623
SETU_00127	tRNA-Thr	-1.49354	0.35514	3.8009	5.26077746818614e-05	1.95590168606668e-05	194.283	347.98	396.307	41.7941	48.9411	100.766
SETU_01415	tRNA-Gly	-1.49989	0.353581	4.11809	3.10105751078836e-05	1.12813207971416e-05	237.13	397.832	535.614	43.8329	70.7518	122.793
SETU_00729	ribonuclease HIII	-1.50262	0.352911	5.5327	1.70543857137413e-10	3.17391094125206e-11	84.0083	82.5268	82.074	18.0437	17.0046	16.2923
SETU_00019	hypothetical protein	-1.50741	0.351743	4.65751	4.65472057634364e-09	1.03089811501337e-09	45.8954	50.8202	57.9617	11.3336	10.908	9.56748
SETU_00011	Cro/CI family transcriptional regulator	-1.5114	0.350772	0.630097	0.000967538	0.000427346	12.4099	14.6091	11.032	3.15854	0.775678	3.75865
SETU_00683	TrkA potassium uptake family protein	-1.51413	0.350108	6.92212	3.27220644846594e-12	4.97375380166823e-13	292.443	354.476	269.87	57.8055	61.8859	67.6801
SETU_01313	FmtB protein	-1.51942	0.348826	7.66383	4.35689948374282e-10	8.45697120844395e-11	86.4339	150.206	70.4791	17.7807	25.2227	19.7024
SETU_01635	tRNA-Tyr	-1.52198	0.348209	2.49701	0.00045245	0.000188029	70.1236	87.5839	182.449	14.9958	19.92	33.0107
SETU_00813	putative membrane protein	-1.52368	0.347797	4.42949	7.7233673119688e-09	1.7527978868005e-09	11.1928	14.4527	15.6956	2.59665	3.13411	2.65451
SETU_01562	ATP-dependent RNA helicase	-1.52625	0.347178	10.5854	7.75555598071471e-18	7.02081909833121e-19	1698.81	1972.2	1341.65	308.862	336.346	371.523
SETU_00341	ABC transporter ATP-binding protein	-1.53496	0.345089	7.41275	4.15987678207693e-15	4.72912307857166e-16	141.03	171.095	139.49	32.1082	32.4458	26.7806
SETU_00687	putative lipoprotein	-1.54271	0.34324	7.20277	8.98026050515424e-12	1.43684168082468e-12	393.411	372.007	409.194	97.1837	89.9876	50.1949
SETU_00792	ribulose-phosphate 3-epimerase	-1.54344	0.343066	5.85267	3.29130465610905e-10	6.26387244025807e-11	128.011	188.414	131.758	34.2613	29.3409	26.604
SETU_01867	sugar translocase in surface polysaccharides biosynthesis	-1.54399	0.342936	3.84311	1.3440879268937e-07	3.59366666769473e-08	52.7744	73.6447	59.3993	12.1162	13.4618	11.6805
SETU_01133	putative tRNA-m1A22 methylase	-1.5488	0.341794	5.97533	1.95464751221108e-09	4.15619786806987e-10	142.471	180.413	133.264	33.7753	36.966	20.9905
SETU_02079	transcription regulator Crp/Fnr family protein	-1.55103	0.341267	4.74589	1.16100111982135e-08	2.71307630105622e-09	51.7292	82.7717	61.0422	15.5045	12.1081	11.527
SETU_00890	hypothetical protein	-1.55285	0.340835	2.30748	2.04699581003767e-05	7.27437668914441e-06	25.0918	36.0224	37.6719	6.16089	5.64607	7.73784
SETU_00333	anthranilate synthase component II	-1.55411	0.340539	3.65897	1.85702049684161e-07	5.0589147850801e-08	33.7415	40.0481	33.9124	7.06786	6.84037	7.50362
SETU_01339	S-adenosylmethionine synthetase	-1.55711	0.339831	8.4983	3.44263869032192e-20	2.60915774424398e-21	520.42	514.686	473.947	105.789	104.275	90.4512
SETU_00259	iron dependent repressor	-1.56315	0.33841	6.81389	4.38055403708493e-10	8.52133037950836e-11	251.908	353.185	269.477	55.5794	77.5699	40.4984
SETU_00332	exoenzyme S synthesis protein B	-1.56537	0.337892	5.52835	3.85526568247036e-11	6.59047522982301e-12	120.206	111.248	113.106	24.676	21.1788	22.2772
SETU_01554	sigmaB regulation protein RsbU	-1.5654	0.337884	6.54022	2.2450115554706e-12	3.37460684338107e-13	142.194	159.949	163.462	36.4733	29.6521	26.1242
scpA	segregation and condensation protein A	-1.57014	0.336775	5.87776	8.55449908216781e-10	1.73971497123665e-10	112.598	157.876	132.61	25.3336	34.5728	19.6421
SETU_01800	sodium/glutamate symporter	-1.57365	0.335957	7.41138	6.70049892113092e-14	8.6612765001566e-15	185.101	269.363	252.246	45.3349	55.3661	38.1273
SETU_02010	transcription regulator	-1.57492	0.335663	4.06238	1.25029178614957e-07	3.33235663424285e-08	27.5596	37.3981	30.0197	8.73348	5.89815	4.17288
SETU_02328	hypothetical protein	-1.57983	0.334521	5.36575	8.45024835778751e-11	1.49791770889623e-11	190.01	232.563	218.237	44.4893	36.1969	44.4532
SETU_01633	tRNA-Lys	-1.58006	0.334469	2.47198	9.25643421396268e-05	3.52329117028306e-05	73.7796	137.235	170.92	16.5333	32.3553	25.1802
SETU_01792	MOSC domain-containing protein	-1.58103	0.334243	4.00886	1.04344423749789e-07	2.7415124387313e-08	36.3447	48.9311	33.6133	7.7652	5.90485	9.48658
accB	acetyl-CoA carboxylase subunit beta	-1.58656	0.332964	7.7062	6.54444416933835e-16	6.8337774905091e-17	363.849	449.781	409.273	93.8736	85.1162	60.1777
SETU_01260	D-serine/D-alanine/glycine transporter	-1.58793	0.332649	10.4939	2.96990600749009e-14	3.73895535258753e-15	1349.27	1641.99	2356.87	313.647	460.97	262.509
SETU_01251	Phage-related replication protein	-1.58867	0.332478	8.26836	1.40242745997453e-19	1.12194196797962e-20	572.23	749.758	636.08	132.318	126.906	121.541
SETU_02246	response regulator	-1.59201	0.331708	1.70826	0.000779407	0.00033736	5.61713	10.9315	8.1786	2.09852	0.414375	2.2426
SETU_00651	autolysis and methicillin resistant-like protein	-1.59396	0.331261	6.55446	1.34562217337888e-10	2.4646132438729e-11	121.198	124.687	147.04	24.5692	34.2239	17.4565
SETU_00010	hypothetical protein	-1.59486	0.331054	3.37955	1.94903925955852e-06	6.01535064107954e-07	19.9421	26.3119	24.9414	6.42314	4.29053	3.16581
SETU_01446	Integral membrane protein	-1.59953	0.329984	5.2789	2.80787903645762e-11	4.64630088980145e-12	61.0994	71.1226	65.7593	13.9621	13.0553	11.2559
SETU_02258	lipoprotein	-1.60306	0.329177	4.8786	5.34055438684121e-10	1.05012164153888e-10	62.271	82.4452	66.4297	15.0113	11.6805	13.952
SETU_01599	thymidine kinase	-1.60414	0.328932	6.39352	5.80288470732036e-13	8.25842118347066e-14	240.595	226.599	238.981	47.1616	46.7919	41.9775
cbiO_1	cobalt transporter ATP-binding subunit	-1.60804	0.328044	5.91805	5.00598159231031e-11	8.64190506461991e-12	124.85	136.087	92.7955	24.9105	22.2004	21.0109
SETU_01796	DNA-3-methyladenine glycosidase	-1.61532	0.326393	2.74725	3.42723966057103e-06	1.08950144999205e-06	31.0248	26.0177	29.1997	7.40863	4.51902	4.60069
SETU_01327	N-acetylmuramoyl-L-alanine amidase	-1.61783	0.325826	8.31729	1.31591977413999e-21	8.92055088995952e-23	638.915	612.493	637.432	130.967	110.973	118.147
SETU_00849	3-oxoacyl- acyl-carrier protein reductase YmfI	-1.61892	0.32558	7.37034	1.1371068745601e-15	1.22568151531531e-16	355.561	473.606	355.475	74.5761	76.271	74.6848
SETU_01042	putative transmembrane protein	-1.62904	0.323304	6.40019	1.629247762915e-12	2.41587853540691e-13	217.906	275.853	224.735	46.5575	49.9207	39.5949
SETU_01814	TcaA protein	-1.6314	0.322775	8.55628	3.55455202004202e-21	2.49941131514534e-22	465.203	489.082	413.765	98.5851	85.2261	75.4111
SETU_01561	membrane-flanked domain-containing protein	-1.63396	0.322202	4.54122	1.48614786353781e-08	3.51669515498211e-09	79.978	84.0362	81.0394	20.0001	17.8337	8.76103
SETU_00046	hypothetical protein	-1.63401	0.322191	2.96982	1.29797939262865e-06	3.92946182442105e-07	60.9935	75.0263	74.3094	13.0403	16.3326	10.3308
SETU_00553	tandem five-TM protein	-1.63663	0.321607	3.29555	9.83332722156677e-07	2.93550694740667e-07	17.1538	27.327	29.4552	4.6654	4.75204	4.4451
SETU_00296	hypothetical protein	-1.63712	0.321497	4.58531	6.54747738131677e-10	1.30398181110014e-10	56.6733	54.276	64.9039	13.9043	10.6841	8.6076
SETU_01790	hypothetical protein	-1.64073	0.320695	2.27134	3.5305214163867e-06	1.12679378257731e-06	43.9201	39.6013	52.8248	9.06043	7.6972	8.71896
SETU_01991	acyltransferase	-1.64804	0.319074	8.7523	7.70318101715496e-24	4.67056027987501e-25	387.454	430.857	387.543	79.6055	74.0283	71.5702
SETU_00067	ABC transporter ATP-binding protein	-1.64837	0.318999	5.35724	7.90364818117517e-09	1.80036785937506e-09	44.9179	97.6319	59.6158	12.6949	14.6325	10.4554
coaD	phosphopantetheine adenylyltransferase	-1.65169	0.318266	5.72337	5.06861966857688e-12	7.81100967873321e-13	174.814	201.787	174.366	33.2062	39.041	30.3915
gmk	guanylate kinase	-1.65229	0.318135	7.29427	1.28937692142547e-16	1.28666244369615e-17	475.273	404.682	393.99	86.0884	80.9429	70.7003
SETU_00965	S1 RNA binding domain-containing protein	-1.65772	0.31694	7.47835	6.79130691880835e-16	7.17733910156167e-17	336.038	360.091	310.406	72.613	68.1869	46.7976
SETU_00560	LacI family transcriptinal regulator	-1.65811	0.316854	5.02366	3.00587677636342e-11	5.01190401448384e-12	49.2587	55.9711	63.3451	10.539	10.9998	9.65561
SETU_00552	tandem five-TM protein	-1.66096	0.31623	2.90669	4.2503071614305e-06	1.37441511578047e-06	17.3609	20.0323	19.3702	5.42036	2.8876	2.28445
SETU_00167	N-acyl-L-amino acid amidohydrolase	-1.67428	0.313322	5.7479	1.36093658767683e-11	2.19468931823254e-12	79.8073	75.8979	73.7004	18.3976	11.2426	12.5931
SETU_01620	EVE domain protein	-1.6762	0.312905	7.82312	1.07811430824127e-20	7.80781730599993e-22	270.426	281.026	283.088	56.5202	49.8365	46.5789
SETU_00791	ribosome small subunit-stimulated GTPase EngC	-1.67752	0.312621	7.6689	7.48208573509175e-17	7.27383540518683e-18	372.596	465.618	340.647	90.4769	61.1855	64.9249
SETU_00465	hypothetical protein	-1.67841	0.312428	1.69676	2.44876762719897e-05	8.79494225684513e-06	15.9209	25.2265	17.4575	2.68446	3.36219	4.56668
SETU_00133	tRNA-Pro	-1.67864	0.312376	-0.463674	0.0017907	0.000829377	11.1522	17.1058	21.6167	0.509685	3.72378	4.68677
SETU_01235	MutT/nudix family protein	-1.68043	0.311989	6.18127	2.8575140877772e-11	4.75249711440839e-12	210.207	203.326	188.268	50.6181	35.5644	24.6351
SETU_00799	glycerol-3-phosphate acyltransferase PlsX	-1.68187	0.311678	8.7018	2.51863378273111e-22	1.65434471623601e-23	759.731	725.144	676.567	147.894	142.716	105.111
SETU_01110	shikimate kinase	-1.68282	0.311474	7.17109	7.47065846367019e-16	7.9267618225048e-17	410.17	465.997	553.764	76.0963	87.727	95.1048
SETU_01187	deoxyribonuclease	-1.68537	0.310922	7.75779	1.02347731594209e-17	9.30825685235749e-19	141.127	173.516	136.87	30.071	31.1915	21.1915
SETU_01856	acetyltransferase	-1.6855	0.310895	4.48818	8.30910489325268e-10	1.68281240153875e-10	72.9315	72.6704	66.7179	16.7473	13.2933	8.86464
SETU_00934	transcription antiterminator	-1.68815	0.310325	4.78066	3.18794605771032e-08	7.83899156927505e-09	39.139	47.2585	53.1259	5.57649	12.899	6.75625
SETU_00313	hypothetical protein	-1.68878	0.31019	2.01405	4.64266867182634e-06	1.50324724574082e-06	24.866	26.6207	24.7115	6.16927	4.24388	3.4811
SETU_01968	abortive infection family protein	-1.69422	0.309023	4.93902	8.15001941018611e-10	1.64716181763761e-10	54.0929	76.8657	74.5185	15.7733	13.1911	8.37312
SETU_01406	tRNA-Met	-1.70385	0.306965	5.20998	2.69490792342271e-09	5.80965413386285e-10	623.557	928.439	1031.85	124	122.95	211.418
SETU_00024	1,4-beta-N-acetylmuramidase	-1.70497	0.306728	3.63649	5.30938242226206e-06	1.7347708461791e-06	29.905	17.7927	30.6262	4.802	2.33566	6.77351
int_1	integrase	-1.70714	0.306267	3.76386	5.04163984094119e-08	1.2855723538383e-08	105.409	138.932	177.304	23.2279	30.9644	21.1476
SETU_02165	hypothetical protein	-1.70942	0.305782	4.64811	8.42859253984477e-10	1.71056067545481e-10	141.651	185.704	193.262	34.9456	37.1162	21.3755
SETU_01182	caffeoyl-CoA O-methyltransferase	-1.71001	0.305657	6.28019	3.17429214840183e-12	4.81155862494593e-13	222.851	210.563	188.878	45.6758	40.1096	26.271
SETU_01433	hypothetical protein	-1.71487	0.304629	5.12462	4.48144818663742e-12	6.84953975473425e-13	342.352	404.571	357.021	60.2061	67.484	68.5025
SETU_02037	putative permease	-1.71664	0.304257	6.10576	3.78076203912644e-11	6.41535621797035e-12	98.8999	179.264	112.06	23.4103	22.4634	23.5329
yjjP	Inner membrane protein YjjP	-1.72403	0.302702	4.98926	2.25007112890782e-08	5.43806664418142e-09	75.4544	69.7191	67.1712	20.9152	9.46638	7.70207
SETU_01382	(Fe-S)-binding protein	-1.72947	0.301562	6.6492	1.18175534138263e-14	1.42308222162287e-15	159.402	144.346	149.457	23.7648	28.3224	27.6536
SETU_01070	hypothetical protein	-1.72948	0.30156	3.49151	1.90303886144247e-07	5.19229129353565e-08	32.2561	44.8351	35.4777	8.59555	7.19255	4.22454
lspA	lipoprotein signal peptidase	-1.73402	0.300613	6.36588	1.88179158415979e-14	2.29776656592143e-15	240.154	258.255	291.383	46.8451	47.3422	44.4425
SETU_00284	AraC family transcriptional regulator	-1.73983	0.299405	3.63754	9.94096415909636e-08	2.5951148541641e-08	38.9773	50.495	62.1869	8.4615	11.556	6.53911
lepA	GTP-binding protein LepA	-1.74188	0.29898	9.35328	8.91081003471187e-25	5.10261121987711e-26	622.025	623.044	586.056	124.984	109.2	87.3806
SETU_00411	hypothetical protein	-1.74534	0.298264	5.01011	4.27690855696486e-12	6.51890904261591e-13	83.8946	95.6183	102.443	15.8229	18.3347	14.9656
SETU_00851	Cro/CI family transcriptional regulator	-1.76461	0.294307	5.29454	5.89934345234421e-11	1.02834871127179e-11	127.091	211.74	173.294	38.5826	27.8171	22.2072
SETU_01374	two-component response regulator-like protein	-1.76473	0.294283	4.86486	2.93584177553416e-10	5.5626475746963e-11	77.6667	70.127	91.522	19.3729	9.4149	12.5256
nusG	transcription antitermination protein	-1.77016	0.293176	7.62671	2.66437433963074e-17	2.51292569295699e-18	574.956	626.182	646.536	85.9637	140.079	90.1861
SETU_02163	integral membrane protein LmrP	-1.77346	0.292506	4.04229	9.00414610658207e-11	1.60368581182493e-11	22.6449	23.1104	22.2852	3.61667	4.06028	3.94051
SETU_02042	phosphoadenosine phosphosulfate reductase	-1.77535	0.292123	5.6826	5.86831051997667e-12	9.11750139735323e-13	98.2185	159.36	102.412	20.3804	22.4562	18.7407
SETU_00636	acetyltransferase	-1.79079	0.289013	4.91464	1.10132833107195e-10	1.98934675380996e-11	233.744	370.445	290.133	54.5039	60.7551	36.4864
SETU_00680	putative glutaredoxin	-1.7919	0.288792	2.65957	2.9703320480288e-07	8.27940975071608e-08	48.5881	46.4341	42.4763	8.15064	6.17173	8.81748
SETU_02342	putative intracellular protease	-1.80203	0.28677	5.32285	4.77207721586349e-13	6.73114049395482e-14	103.213	135.042	110.137	22.5021	20.2166	15.9303
SETU_00263	teichoic acid biosynthesis protein	-1.8129	0.284618	7.51811	2.07799738050783e-20	1.54865488989426e-21	360.53	423.531	376.663	70.4633	70.1989	53.091
SETU_01305	aminoglycoside phosphotransferase family protein	-1.81569	0.284069	8.55629	1.05890208554868e-25	5.79609562616122e-27	737.352	873.963	827.353	148.207	144.969	112.826
SETU_01559	membrane-flanked domain-containing protein	-1.8223	0.28277	4.93242	2.4184119219865e-09	5.16267302925118e-10	103.595	127.258	77.4503	25.7125	15.2358	10.6976
SETU_02326	penicillin binding protein 4	-1.83332	0.280618	5.31068	1.68515699516908e-13	2.26343192193237e-14	88.094	95.9968	119.511	15.5567	19.3908	14.7682
SETU_01405	tRNA-Phe	-1.83806	0.279698	5.28117	1.23854389206037e-10	2.25284615313718e-11	612.783	994.09	1107.26	113.15	132.992	192.626
SETU_00795	alkaline shock protein	-1.84261	0.278817	6.75224	2.32972759422321e-14	2.88395752716473e-15	458.388	558.453	468.771	99.334	88.2043	56.2889
SETU_00785	peptide deformylase	-1.84431	0.278489	5.09073	4.41107035525092e-13	6.18478496125709e-14	103.069	133.03	124.198	18.8583	22.9095	16.9146
SETU_00121	2-amino-4-hydroxy-6- hydroxymethyldihydropteridine pyrophosphokinase	-1.84548	0.278262	6.08302	1.55603424890529e-14	1.88198977487927e-15	202.121	274.382	253.582	46.2994	38.9547	33.8132
SETU_00710	cell cycle protein FtsW	-1.84556	0.278248	8.6447	1.13384225617871e-22	7.25659043954376e-24	483.216	702.364	502.257	101.801	99.6212	74.2702
SETU_00575	UDP-N-acetylmuramoylalanyl-D-glutamate--L- lysine ligase	-1.84864	0.277655	7.97004	7.62800329890658e-26	4.11109230425281e-27	260.14	308.463	303.471	51.314	47.4033	42.9787
SETU_01097	acetyl-CoA carboxylase biotin carboxyl carrier subunit	-1.84913	0.277561	7.5707	1.18854346981382e-20	8.65760085380175e-22	666.868	712.72	720.541	135.198	121.216	85.9997
SETU_01789	abortive infection family protein	-1.86212	0.275072	8.94158	1.69892385728444e-26	8.72710360373479e-28	775.016	688.361	751.607	100.764	120.909	133.109
epiB	epidermin biosynthesis protein EpiB	-1.86325	0.274857	6.46644	2.84710590309843e-15	3.16478298281257e-16	48.3505	56.6079	49.3582	10.7289	7.19487	7.00672
scpB	segregation and condensation protein B	-1.86805	0.273943	6.38245	7.9319123677695e-12	1.2524072159636e-12	252.835	300.809	241.487	49.1291	55.4896	23.804
SETU_00840	tRNA pseudouridine synthase B	-1.86894	0.273775	5.96903	8.04235187754225e-15	9.41378451350208e-16	108.8	123.881	120.443	21.3056	20.9492	14.4855
SETU_01372	hypothetical protein	-1.87729	0.272195	6.14612	1.85928026123401e-15	2.02759405330362e-16	105.781	112.884	105.888	16.7555	14.9102	19.8271
SETU_01965	membrane protein	-1.88521	0.270705	5.14881	1.88208508373542e-13	2.5675602826538e-14	69.1986	85.7675	61.6213	12.4536	12.4875	9.4885
SETU_02318	replication initiator A domain-containing protein	-1.89062	0.269692	6.50093	8.98356026148817e-17	8.88899646926198e-18	133.067	158.892	167.372	23.3607	27.8102	21.2097
SETU_01880	two-component sensor histidine kinase	-1.89105	0.269612	5.23338	4.71142609490326e-12	7.24071799848291e-13	35.2372	39.7526	34.7264	8.54203	4.54646	4.35724
SETU_00097	primase-related protein	-1.89144	0.269538	7.5486	1.08949962790912e-14	1.30739955349094e-15	533.969	704.285	539.866	123.531	106.612	52.8823
SETU_00930	acyl-phosphate:glycerol-3-phosphateO- acyltransferase PlsY	-1.893	0.269247	6.58532	7.79140790020231e-17	7.61097529619763e-18	260.18	289.451	269.062	39.7638	51.2142	37.9336
SETU_00047	integrase-like protein	-1.90279	0.267426	2.68179	2.45568996314796e-06	7.65141293780839e-07	54.5792	84.4678	79.748	12.4068	16.834	5.24795
SETU_00858	putative metallo-phosphoesterase family protein	-1.90286	0.267412	6.79009	2.96213650567699e-16	3.00578904365539e-17	230.303	292.794	199.72	42.6094	36.738	34.1143
cbiO_2	cobalt transporter ATP-binding subunit	-1.90297	0.267393	5.94049	2.27386589213073e-14	2.80523244797602e-15	133.526	156.423	103.742	23.637	18.3447	19.8061
SETU_00564	Macrolide-efflux protein	-1.91757	0.2647	1.92628	3.76619230788746e-06	1.20835306888852e-06	4.1349	7.19064	5.33063	0.985018	0.431132	1.13951
SETU_01739	biotin biosynthesis protein	-1.91846	0.264537	4.23063	1.83984544635249e-11	2.99797973784596e-12	46.4467	74.9729	56.4998	10.1174	10.4879	7.02502
SETU_00065	cysteine synthase	-1.92713	0.262951	7.29728	8.71868820285966e-15	1.02421642467278e-15	231.575	384.987	261.877	31.1203	49.6717	53.3628
SETU_01386	regulatory protein	-1.93713	0.261135	6.34535	2.72694688999454e-13	3.7545752969609e-14	129.114	146.478	124.147	20.5695	28.0173	12.7845
SETU_00280	phosphate transport regulator	-1.96819	0.255573	8.66002	8.46637381700214e-29	4.02821154240523e-30	1208.71	1104.69	1106.35	208.267	169.904	135.693
SETU_00798	fatty acid biosynthesis transcriptional regulator	-1.96896	0.255436	6.43701	6.57346246437922e-11	1.14862607272311e-11	185.895	258.197	297.296	18.6423	48.9655	41.8342
rnc	ribonuclease III	-1.97708	0.254004	5.74173	1.6033236415426e-16	1.61685710028841e-17	117.574	130.631	130.952	20.9821	20.2437	15.2469
SETU_01720	hypothetical protein	-1.97845	0.253762	4.88317	4.21011281120675e-15	4.8039603024717e-16	60.2722	70.0993	72.2628	10.1106	10.4492	9.47947
SETU_01413	tRNA-Gly	-1.97994	0.2535	4.50327	1.21561542082113e-09	2.52336169458871e-10	308.152	678.855	616.797	68.2977	57.9845	108.733
SETU_01137	CBS domain-containing protein	-1.98251	0.253049	6.26054	3.25790770799292e-16	3.31963648561805e-17	228.409	308.262	278.95	48.1636	43.7753	29.3138
hpt	hypoxanthine phosphoribosyltransferase	-1.98776	0.252131	6.75528	3.98812060588312e-13	5.57497280485556e-14	303.076	379.245	364.774	60.1087	68.0683	27.2824
SETU_02091	hemolysin	-1.98981	0.251772	0.79622	2.62605072549524e-05	9.45378261178286e-06	22.0415	20.5123	25.4669	0.844403	2.93774	5.9529
SETU_00199	hypothetical protein	-1.99782	0.250379	1.53167	3.21085184538009e-06	1.01665708956877e-06	16.8727	24.3428	16.9534	4.78712	1.36266	2.40107
SETU_01576	SceD	-2.00302	0.249477	4.26701	6.87417089307499e-14	8.91471425291409e-15	55.035	50.1062	47.8462	8.01265	6.45143	7.84163
SETU_01375	two-component sensor histidine kinase-like protein	-2.00369	0.249361	4.88145	2.48519761578784e-14	3.10780501847995e-15	47.0767	40.2524	48.819	8.18914	6.70571	5.05079
SETU_00484	YuzD-like protein	-2.00658	0.248863	3.90318	5.41491925937452e-10	1.06702408984727e-10	63.7948	93.8069	87.5357	7.54333	14.5161	13.3309
SETU_01471	nitric-oxide synthase-like protein	-2.00782	0.248649	4.73183	1.44758028685777e-13	1.93823381566641e-14	38.7534	51.2161	40.4116	6.92827	7.26807	4.84314
sarX	accessory regulator A-like protein	-2.02316	0.246019	3.68597	3.16388348158699e-08	7.76650134637985e-09	36.2965	64.3744	87.334	13.3427	6.79853	6.95574
SETU_01177	allophanate hydrolase 2 subunit 1	-2.02487	0.245727	4.37736	1.23796962254588e-10	2.24658908344115e-11	31.0758	61.7453	56.3119	6.70748	9.90873	4.83936
SETU_00938	peptide methionine sulfoxide reductase	-2.02751	0.245278	7.64435	1.07987274662556e-14	1.2913004633333e-15	345.765	379.913	334.448	64.0306	65.7952	23.8111
SETU_00200	major facilitator family transporter	-2.03142	0.244614	6.3798	1.07372580553742e-17	9.81046314954191e-19	90.1569	121.501	94.5858	15.1448	16.1104	12.6382
SETU_02317	truncated replication protein	-2.03151	0.244598	3.39867	1.37397626586375e-09	2.88679644912004e-10	53.6365	75.5507	67.6794	11.6774	10.2267	6.41804
fer	ferredoxin	-2.04107	0.242983	5.75086	2.40052480741843e-14	2.99181197050887e-15	336.094	450.915	353.182	52.3167	72.5407	37.7587
SETU_01933	alkaline phosphatase	-2.05135	0.241258	5.92982	7.93702088527832e-15	9.2570727798825e-16	188.807	143.841	189.317	21.9911	33.8519	17.9059
SETU_01370	DNA repair exonuclease	-2.05732	0.240263	7.68045	8.99616382221004e-26	4.88633740237935e-27	288.5	317.999	295.734	39.4511	52.4327	35.0011
SETU_02365	Bacitracin transport ATP-binding protein bcrA	-2.06046	0.23974	7.45882	3.03194892950311e-26	1.59576259447532e-27	465.471	394.137	472.603	64.1997	59.1901	63.1763
SETU_01334	hypothetical protein	-2.06773	0.238534	4.60593	1.73188970017843e-13	2.34078565792537e-14	115.779	155.704	144.614	20.6952	24.4118	13.1747
SETU_00979	hypothetical protein	-2.0774	0.23694	4.13184	1.46551951791125e-06	4.45517933445019e-07	78.5493	119.772	101.564	6.85758	29.1408	5.63021
SETU_02038	precorrin-2 dehydrogenase	-2.08721	0.235335	4.44972	2.40809015415278e-11	3.95433751629299e-12	37.7477	91.9848	58.9356	7.96309	9.72866	8.23061
ndk	nucleoside diphosphate kinase	-2.09055	0.234791	7.69119	2.45526857574894e-26	1.28190864586471e-27	767.896	831.749	827.172	135.242	117.571	82.1093
SETU_01395	tRNA-Thr	-2.09916	0.233394	1.79185	5.01049089080659e-06	1.63289261030918e-06	41.087	83.5739	122.975	7.13559	9.57543	16.4037
SETU_01414	tRNA-Lys	-2.09998	0.233261	2.61163	3.88160658845238e-08	9.708102372803e-09	98.6087	159.817	178.218	14.2712	20.7468	23.9025
SETU_01355	tRNA-Met	-2.10965	0.231704	2.52667	4.27380614730367e-07	1.21646019182201e-07	67.2347	151.107	199.163	16.0167	21.5702	18.5288
SETU_00128	tRNA-Ala	-2.10994	0.231656	3.81358	6.17922547102525e-07	1.79262583138375e-07	185.322	361.183	446.951	25.1444	26.2438	80.0001
SETU_00030	amino acid transporter LysE	-2.11274	0.231208	3.80909	5.62943557864027e-11	9.76558929852544e-12	30.3769	49.5573	37.3474	5.60976	3.92411	6.25595
SETU_00880	hypothetical protein	-2.11875	0.230246	-2.22011	0.0108938	0.00591708	1.88847	1.96557	8.50049	0.409964	0.855775	0.376979
SETU_01896	protein of pXO2-46	-2.12181	0.229759	5.09875	5.23601578982557e-16	5.44545642141859e-17	67.5213	89.3829	78.4815	12.5885	8.231	10.81
SETU_00186	poly (glycerol-phosphate) alpha-glucosyltransferase	-2.1289	0.228631	7.11042	1.72244751066122e-23	1.07335676453836e-24	142.363	175.487	168.933	23.1272	24.5053	17.572
SETU_01936	hypothetical protein	-2.13065	0.228356	-0.158044	3.08632836077242e-05	1.12147426330383e-05	7.46535	13.845	15.8297	1.47331	1.23018	2.16763
SETU_00887	phage minor head protein	-2.1463	0.225891	4.21006	2.21676202438715e-11	3.62148911773563e-12	67.3812	104.151	116.129	10.397	19.0479	8.54339
SETU_01416	23S ribosomal RNA	-2.15189	0.225018	-1.61622	0.00181409	0.000843266	10.0234	7.65061	15.7229	0.72532	1.51406	2.00089
SETU_00829	undecaprenyl pyrophosphate synthase	-2.15416	0.224665	7.60473	1.15151426621379e-17	1.05696888435623e-18	421.43	519.999	397.486	78.8621	67.4329	31.5292
SETU_02228	Putative protein-S-isoprenylcysteine methyltransferase	-2.17014	0.22219	6.80325	1.03112182002095e-20	7.42407710415083e-22	408.85	328.061	463.485	61.4614	45.7407	48.8639
SETU_00410	Integrase	-2.18142	0.220458	6.08235	4.49395343995923e-20	3.50055320586298e-21	95.251	116.229	113.278	13.6719	15.441	12.7282
SETU_01220	type IV prepilin peptidase	-2.19031	0.219104	4.04485	3.40249425030237e-11	5.70186404892775e-12	23.675	55.727	44.2591	4.72786	6.59791	4.49402
SETU_01597	protoporphyrinogen oxidase	-2.20129	0.217443	7.65056	1.96186929951264e-30	8.50831738314956e-32	357.61	481.542	440.219	58.7405	53.4921	50.4882
SETU_00285	AraC family transcriptional regulator	-2.20533	0.216835	4.80335	2.56945922769397e-15	2.83451923223503e-16	20.4816	33.1509	30.1203	3.71854	4.08072	2.83319
SETU_00012	hypothetical protein	-2.20976	0.21617	1.23877	2.33887395429804e-05	8.36085889346964e-06	17.5911	21.3382	24.1723	0.377167	1.77145	5.54914
SETU_00126	tRNA-Lys	-2.20991	0.216148	3.85296	2.82557748317708e-09	6.11514453201271e-10	206.464	416.658	432.9	23.25	52.3078	56.0615
SETU_00439	hypothetical protein	-2.23829	0.211937	4.33724	1.17921761047242e-12	1.71296873942309e-13	45.5516	93.1581	56.1445	5.92301	9.87694	8.26361
arsC-1	arsenate reductase	-2.25401	0.20964	5.34954	8.06716827920032e-17	7.91431666969968e-18	163.699	235.627	147.817	26.25	24.6283	16.6439
SETU_00170	hypothetical protein	-2.2581	0.209047	0.567173	4.18562450020808e-07	1.18607380574317e-07	10.8067	14.3628	12.7563	1.98509	1.13011	1.49349
pbp4	penicillin binding protein 4	-2.2638	0.208223	4.02823	5.45715271061547e-15	6.29583091666795e-16	60.998	81.8782	68.5129	8.03648	8.29252	9.32134
SETU_00316	hypothetical protein	-2.2698	0.207359	5.82176	3.10722979964071e-15	3.47963230279302e-16	221.48	232.588	198.882	21.7033	17.7315	39.0174
rimM	16S rRNA-processing protein RimM	-2.27194	0.207051	5.27189	1.39930312689045e-18	1.20781954110544e-19	136.349	153.438	121.059	21.0703	15.0263	13.928
SETU_01434	radical SAM domain-containing protein	-2.29895	0.203211	5.475	3.18889377208914e-20	2.40341888506929e-21	68.7654	71.6679	68.3558	10.4365	6.89416	7.56203
SETU_02356	Lipid A export ATP-binding/permease MsbA	-2.31097	0.201525	0.310926	6.86830312983557e-07	2.00120663825104e-07	5.21217	6.3033	7.51576	1.07762	0.562367	0.59455
SETU_00952	hydrolase-related protein	-2.32448	0.199647	4.08869	5.71085202565149e-13	8.07935276050063e-14	28.0848	42.6992	48.8546	4.29496	6.64682	3.04149
SETU_00114	MesJ/Ycf62 family protein	-2.33125	0.198711	6.47421	1.5157370515951e-19	1.21897169201964e-20	114.242	128.84	124.937	14.5869	19.1976	9.16484
SETU_00131	tRNA-Leu	-2.33879	0.197676	4.95887	1.40125206675303e-12	2.05910303703919e-13	390.913	779.635	733.167	46.2886	64.8639	105.623
SETU_00769	bifunctional pyrimidine regulatory protein PyrR uracil phosphoribosyltransferase	-2.34943	0.196223	6.02397	4.89983656687865e-20	3.83734569027128e-21	180.91	252.548	231.227	21.9716	32.4188	21.7833
SETU_01219	DNA repair protein RadC-like protein	-2.35498	0.195471	3.65722	5.18874645559043e-11	8.97926228735859e-12	21.0786	50.8458	27.9675	4.15993	3.64711	3.62122
SETU_01868	hypothetical protein	-2.35541	0.195412	5.91054	1.36061329039795e-16	1.36347773943037e-17	58.277	83.8316	77.9051	7.14874	12.4622	5.56045
SETU_02070	Repetitive hypothetical protein	-2.36093	0.194666	4.74123	1.33625515783315e-13	1.78088820990103e-14	109.466	112.892	68.9363	17.255	7.72969	8.56522
SETU_01769	protein of pXO2-46	-2.36529	0.194078	5.52237	1.06451909900981e-18	9.09883693048385e-20	97.7574	120.668	113.457	12.134	17.0971	8.5543
SETU_00314	putative membrane protein	-2.37772	0.192413	3.63494	1.629247762915e-12	2.42157667498524e-13	26.3284	37.925	44.3048	4.64581	4.84893	2.75433
SETU_00888	hypothetical protein	-2.38406	0.191569	2.04683	1.48674374349658e-09	3.12998682841386e-10	28.2326	48.2823	35.0143	3.3945	4.52705	4.50867
SETU_01791	ribose-5-phosphate isomerase A	-2.40312	0.189055	5.59644	1.33392562556991e-19	1.06152397150616e-20	88.5015	144.561	144.81	12.5359	16.2696	12.8304
SETU_01531	DNA mismatch repair protein MutS	-2.42068	0.186768	4.7366	4.0578635070836e-20	3.10960487700722e-21	27.6305	29.8105	31.808	3.54761	2.94755	3.24072
int_2	integrase	-2.46079	0.181647	6.75283	1.50203887579403e-20	1.10676548742718e-21	154.554	200.716	142.16	20.8003	21.6092	10.8621
SETU_02316	decarboxylase	-2.49509	0.177379	6.6923	2.63307555215181e-24	1.5410421126278e-25	293.573	386.982	322.848	46.4723	28.5401	29.6037
SETU_01412	tRNA-Leu	-2.51656	0.174759	2.11943	2.50174778055707e-08	6.08846407226099e-09	60.9146	128.788	99.2729	4.13963	9.60138	15.2263
SETU_01411	tRNA-Lys	-2.53181	0.172922	4.33244	4.15361595793694e-14	5.28165060756613e-15	296.515	600.846	568.286	33.1907	43.0398	69.8266
SETU_00818	DNA processing Smf protein	-2.54254	0.17164	3.608	6.73966762474918e-16	7.09438697342019e-17	25.4532	26.5027	24.2962	2.33567	2.84408	2.46593
SETU_01409	tRNA-Ser	-2.54863	0.170917	1.88324	3.65630178148188e-08	9.05223346320566e-09	35.3206	84.256	101.955	4.97363	6.05625	10.6714
SETU_00031	phosphoglycerate mutase Gpm3p	-2.56119	0.169436	3.68984	2.46232099490254e-13	3.37985955510833e-14	30.6252	47.5681	41.3315	3.51596	2.66886	5.52562
SETU_01778	phosphoglycolate phosphatase	-2.63139	0.161388	4.41616	4.90681226292353e-18	4.40063584001142e-19	56.9098	80.9902	46.2957	7.95911	5.20743	4.3694
SETU_01493	hypothetical protein	-2.63937	0.160498	4.89648	5.99479222769899e-24	3.53377226053835e-25	59.541	70.5593	65.3547	6.31619	5.60348	6.38881
SETU_01410	tRNA-Met	-2.67204	0.156904	3.53268	3.32728077050839e-11	5.56181248796561e-12	129.114	334.912	408.066	27.3833	19.4132	32.3066
SETU_01638	tRNA-Asn	-2.6841	0.155599	-2.66702	0.00604618	0.00311856	0.586957	3.90989	7.20558	0	1.06394	0
SETU_00847	processing proteinase-like protein	-2.69285	0.154658	6.53435	1.1986473977305e-23	7.41899652490038e-25	120.736	162.365	118.026	11.4248	16.8798	8.1316
SETU_02366	Integral membrane protein	-2.70064	0.153825	6.01861	1.92363087183236e-18	1.70089466562019e-19	106.004	141.02	112.412	14.0677	13.6907	4.92961
SETU_01032	hypothetical protein	-2.70534	0.153324	3.12337	1.13988720730896e-12	1.65103662869171e-13	41.734	48.6941	54.0708	3.40813	6.75856	2.82053
SETU_00028	hypothetical protein	-2.7063	0.153222	3.03876	1.74200607382429e-12	2.60227632601598e-13	48.2794	56.1972	69.4544	6.81801	6.35907	2.53446
isaA	immunodominant antigen A	-2.71668	0.152124	10.6666	1.25964211138131e-41	3.34136644282199e-43	4466.35	3917.95	4291.7	278.847	347.053	492.613
SETU_01529	redox-sensing transcriptional repressor Rex	-2.72476	0.151275	6.70768	4.12157879465338e-28	1.99571183741111e-29	251.99	344.578	310.691	25.5404	34.2822	20.5362
[truncated: 16 more rows]

## Sheet: c) homologs
homologue_ID	Newman_gene	Tu3298_gene	Description_Newman	Description_Tu3298	N-vs-T_seq_identity	New_log_fc_HC	New_FDR	New_C1_FPKM	New_C2_FPKM	New_C3_FPKM	New_H1_FPKM	New_H2_FPKM	New_H3_FPKM	Tu_log_FC_HC	Tu_FDR	Tu_C1_FPKM	Tu_C2_FPKM	Tu_C3_FPKM	Tu_H1_FPKM	Tu_H2_FPKM	Tu_H3_FPKM	cluster
[truncated: 1,484 more rows]
