# Supplementary material for: Comparative Transcriptomics Reveals Discrete Survival Responses of S. aureus and S. epidermidis to Sapienic Acid
Source: Front Microbiol. 2017 Jan 25;8:33. doi: 10.3389/fmicb.2017.00033 (PMC5263133; doi:10.3389/fmicb.2017.00033)
Supplement: Supplementary file 2 [file Table_2.xlsx]

## Sheet: Supplimentary table 2
Gene	Annotation	Fold Change
SETU_00221	Oxidoreductase ion channel	3.9
SETU_00300	Hypothetical decarboxylase	3.1
SETU_00301	Conserved hypothetical protein	2.9
SETU_00862	Conserved hypothetical protein	2.8
SETU_02277	Homoserine-o-acetyltransferase	2.6
SETU_00240	Conserved hypothetical protein	2.2
SETU_01485	ABC-2 type transport system permease protein	2.5
SETU_01486	ABC transporter ATP-binding protein	2.4
SETU_01487	Conserved hypothetical protein	2.4
SETU_01488	ABC transporter, ATP-binding protein	2.5
SETU_01489	GntR family regulatory protein	2.3
gapA	glyceraldehyde 3-phosphate dehydrogenase 1	2.3
gapR	glycolytic operon regulator	2.4
ahpC	alkyl hydroperoxide reductase subunit C	2
SETU_01773	phosphosugar-binding transcriptional regulator RpiR family protein	2
ilvA	threonine dehydratase II	2.4
SETU_01980	Virus attachment protein p12 family protein	2.4
SETU_02329	ABC transporter	2.3
PyrC	Dihydroorotase multifunctional complex type	2
SETU_00393	Hypothetical protein	3.8
SETU_00861	Phage related replication protein	3.3
SETU_01538	Acetolactate synthase 1 regulatory subunit	3.2
SETU_01938 (gbsA)	Glycine betaine aldehyde dehydrogenase	3.3
SETU_01984	dehydrogenase	3.4
SETU_02034	Hypothetical protein	3.3
SETU_02017	Coenzyme A disulfide reductase	3.1
SETU_02051	Hypothetical protein	2.4
SETU_02045	Transcriptional regulator	2.1
SETU_00250	Monovalent cation/H antiporter subunit C	2.3
SETU_00249	Monovalent cation/H antiporter subunit B	2.2
SETU_00248	Monovalent cation/H antiporter subunit A	2.2
SETU_00252	Monovalent cation/H antiporter subunit E	2.1
SETU_00254	Monovalent cation/H antiporter subunit G	2.1
SETU_00253	Monovalent cation/H antiporter subunit F	1.9
SETU_02208	Acetoin (diacytyl) reductase	4.5
SETU_02263	Cation transporter ATPase	2.8
SETU_02262	Putative lipoprotein	2.5
SETU_02229 (mqo4)	Malate:quinone oxidoreductase	2.4

## Sheet: figure legend
Supplimentary table2: Genes upregulated more than 2 log2 fold in S. epidermidis Tü3298, but not upregulated S. aureus Newman in response to sapienic acid challenge
